# Supplementary material for: Impact of analytic provenance in genome analysis
Source: BMC Genomics. 2014 Nov 13;15(Suppl 8):S1. doi: 10.1186/1471-2164-15-S8-S1 (PMC4248810; doi:10.1186/1471-2164-15-S8-S1)
Supplement: Additional file 1 — Excel document that summarizes the complete list of GO enrichment terms for the workflow description listed in Table 5. GO enrichment terms were defined as significant with a p-value above .005 cut-off. [file 1471-2164-15-S8-S1-S1.xlsx]

## Sheet: Abyss-GlimmerNotRast
Nodes	GO Name	P-value
GO:0019692	deoxyribose phosphate metabolic process	5.79659e-05
GO:0046386	deoxyribose phosphate catabolic process	0.000140259
GO:0009262	deoxyribonucleotide metabolic process	0.000264831
GO:0009264	deoxyribonucleotide catabolic process	0.000711744
GO:0005515	protein binding	0.00276485
GO:0016052	carbohydrate catabolic process	0.0130564
GO:0004139	deoxyribose-phosphate aldolase activity	0.0217391
GO:0016832	aldehyde-lyase activity	0.0444015
GO:0044270	cellular nitrogen compound catabolic process	0.0451149
GO:0046700	heterocycle catabolic process	0.0456563
GO:1901361	organic cyclic compound catabolic process	0.045955
GO:0019439	aromatic compound catabolic process	0.0524367
GO:0034655	nucleobase-containing compound catabolic process	0.0547544
GO:0016830	carbon-carbon lyase activity	0.0588804
GO:0034755	iron ion transmembrane transport	0.0595238
GO:0051087	chaperone binding	0.0645007
GO:0005975	carbohydrate metabolic process	0.0658403
GO:0009056	catabolic process	0.0793767
GO:0044248	cellular catabolic process	0.0803098
GO:0046434	organophosphate catabolic process	0.084478
GO:1901575	organic substance catabolic process	0.107113
GO:0016829	lyase activity	0.110937
GO:1901136	carbohydrate derivative catabolic process	0.118487
GO:0005623	cell	0.123535
GO:0044464	cell part	0.123535
GO:0005381	iron ion transmembrane transporter activity	0.132812
GO:0001882	nucleoside binding	0.137977
GO:1901135	carbohydrate derivative metabolic process	0.144856
GO:0031072	heat shock protein binding	0.147157
GO:0006457	protein folding	0.148789
GO:0034220	ion transmembrane transport	0.154599
GO:0055086	nucleobase-containing small molecule metabolic process	0.161262
GO:1901292	nucleoside phosphate catabolic process	0.161981
GO:0008565	protein transporter activity	0.17907
GO:0009166	nucleotide catabolic process	0.18068
GO:0019637	organophosphate metabolic process	0.19141
GO:0000041	transition metal ion transport	0.194175
GO:0071944	cell periphery	0.206891
GO:0005886	plasma membrane	0.21023
GO:0016787	hydrolase activity	0.223756
GO:0008026	ATP-dependent helicase activity	0.240385
GO:0045184	establishment of protein localization	0.255719
GO:0046915	transition metal ion transmembrane transporter activity	0.263158
GO:1901265	nucleoside phosphate binding	0.276405
GO:0033036	macromolecule localization	0.277691
GO:0004386	helicase activity	0.277932
GO:0003676	nucleic acid binding	0.280916
GO:0005575	cellular_component	0.292659
GO:0044238	primary metabolic process	0.294853
GO:0044267	cellular protein metabolic process	0.295558
GO:0042597	periplasmic space	0.306412
GO:0006753	nucleoside phosphate metabolic process	0.31472
GO:0015031	protein transport	0.325167
GO:0030288	outer membrane-bounded periplasmic space	0.331984
GO:0005215	transporter activity	0.337003
GO:0009889	regulation of biosynthetic process	0.340088
GO:0055085	transmembrane transport	0.348912
GO:0016817	hydrolase activity, acting on acid anhydrides	0.349496
GO:0031326	regulation of cellular biosynthetic process	0.361888
GO:0051234	establishment of localization	0.365224
GO:0006793	phosphorus metabolic process	0.380082
GO:0044462	external encapsulating structure part	0.388604
GO:0036094	small molecule binding	0.391652
GO:0051179	localization	0.393302
GO:0035639	purine ribonucleoside triphosphate binding	0.394825
GO:0004519	endonuclease activity	0.396694
GO:0006811	ion transport	0.398111
GO:0004518	nuclease activity	0.407407
GO:0071704	organic substance metabolic process	0.421307
GO:0007165	signal transduction	0.43398
GO:0051082	unfolded protein binding	0.43956
GO:0032774	RNA biosynthetic process	0.440315
GO:0000156	phosphorelay response regulator activity	0.440945
GO:0023052	signaling	0.442815
GO:0060089	molecular transducer activity	0.444186
GO:0001071	nucleic acid binding transcription factor activity	0.448615
GO:0031975	envelope	0.456072
GO:0030312	external encapsulating structure	0.456072
GO:0043168	anion binding	0.459855
GO:0046873	metal ion transmembrane transporter activity	0.46798
GO:0044700	single organism signaling	0.468745
GO:0006807	nitrogen compound metabolic process	0.471286
GO:0003674	molecular_function	0.474301
GO:0044281	small molecule metabolic process	0.477999
GO:0009987	cellular process	0.478942
GO:0006139	nucleobase-containing compound metabolic process	0.478956
GO:0044237	cellular metabolic process	0.493564
GO:0017076	purine nucleotide binding	0.495877
GO:0019222	regulation of metabolic process	0.496525
GO:0006826	iron ion transport	0.5
GO:0019538	protein metabolic process	0.505547
GO:0000160	phosphorelay signal transduction system	0.521277
GO:0032553	ribonucleotide binding	0.528442
GO:0008134	transcription factor binding	0.533445
GO:0016788	hydrolase activity, acting on ester bonds	0.533902
GO:0006351	transcription, DNA-dependent	0.536092
GO:0006812	cation transport	0.545763
GO:0044425	membrane part	0.551813
GO:0016020	membrane	0.552277
GO:0004527	exonuclease activity	0.553719
GO:1901360	organic cyclic compound metabolic process	0.561459
GO:0044763	single-organism cellular process	0.563638
GO:0060255	regulation of macromolecule metabolic process	0.569525
GO:0006725	cellular aromatic compound metabolic process	0.573479
GO:0034641	cellular nitrogen compound metabolic process	0.57577
GO:0043167	ion binding	0.576169
GO:0031323	regulation of cellular metabolic process	0.577026
GO:0051171	regulation of nitrogen compound metabolic process	0.582477
GO:0050896	response to stimulus	0.586727
GO:0046483	heterocycle metabolic process	0.58896
GO:0007154	cell communication	0.591131
GO:0009059	macromolecule biosynthetic process	0.611228
GO:0044710	single-organism metabolic process	0.612443
GO:0080090	regulation of primary metabolic process	0.614676
GO:0022890	inorganic cation transmembrane transporter activity	0.630542
GO:0010556	regulation of macromolecule biosynthetic process	0.633028
GO:0035556	intracellular signal transduction	0.63617
GO:0030001	metal ion transport	0.639752
GO:0051716	cellular response to stimulus	0.643493
GO:2000112	regulation of cellular macromolecule biosynthetic process	0.648225
GO:0034645	cellular macromolecule biosynthetic process	0.654411
GO:0010468	regulation of gene expression	0.65795
GO:0044699	single-organism process	0.666796
GO:0042623	ATPase activity, coupled	0.66881
GO:0071702	organic substance transport	0.670288
GO:0044260	cellular macromolecule metabolic process	0.670801
GO:0022891	substrate-specific transmembrane transporter activity	0.671078
GO:0070035	purine NTP-dependent helicase activity	0.675676
GO:0051252	regulation of RNA metabolic process	0.692661
GO:0019219	regulation of nucleobase-containing compound metabolic process	0.696239
GO:0050789	regulation of biological process	0.735868
GO:0008324	cation transmembrane transporter activity	0.738182
GO:0044765	single-organism transport	0.74638
GO:0065007	biological regulation	0.747006
GO:0010467	gene expression	0.765089
GO:0016070	RNA metabolic process	0.771601
GO:0015075	ion transmembrane transporter activity	0.774648
GO:0043170	macromolecule metabolic process	0.784694
GO:0005737	cytoplasm	0.785359
GO:0019438	aromatic compound biosynthetic process	0.786536
GO:0050794	regulation of cellular process	0.787262
GO:0022892	substrate-specific transporter activity	0.78765
GO:0044271	cellular nitrogen compound biosynthetic process	0.806116
GO:0018130	heterocycle biosynthetic process	0.81096
GO:0032559	adenyl ribonucleotide binding	0.811351
GO:0034654	nucleobase-containing compound biosynthetic process	0.811866
GO:1901362	organic cyclic compound biosynthetic process	0.812701
GO:0030554	adenyl nucleotide binding	0.813431
GO:0022857	transmembrane transporter activity	0.823021
GO:0044424	intracellular part	0.828927
GO:0005524	ATP binding	0.83235
GO:0003824	catalytic activity	0.835518
GO:0016887	ATPase activity	0.864188
GO:1901363	heterocyclic compound binding	0.877391
GO:0017111	nucleoside-triphosphatase activity	0.878349
GO:0097159	organic cyclic compound binding	0.880809
GO:0008152	metabolic process	0.892464
GO:0003677	DNA binding	0.903427
GO:0008150	biological_process	0.905387
GO:0009058	biosynthetic process	0.907816
GO:0005488	binding	0.915424
GO:0031224	intrinsic to membrane	0.920493
GO:0008104	protein localization	0.928144
GO:0000166	nucleotide binding	0.932145
GO:0032555	purine ribonucleotide binding	0.934121
GO:0006355	regulation of transcription, DNA-dependent	0.943574
GO:0005622	intracellular	0.944238
GO:2001141	regulation of RNA biosynthetic process	0.945055
GO:1901576	organic substance biosynthetic process	0.950542
GO:0044249	cellular biosynthetic process	0.955568
GO:0090304	nucleic acid metabolic process	0.956496
GO:0001883	purine nucleoside binding	0.965834
GO:0032549	ribonucleoside binding	0.970355
GO:0030313	cell envelope	0.971154
GO:0006796	phosphate-containing compound metabolic process	0.97179
GO:0003700	sequence-specific DNA binding transcription factor activity	0.989637
GO:0009117	nucleotide metabolic process	0.993025
GO:0016021	integral to membrane	0.993333
GO:0032550	purine ribonucleoside binding	0.995341
GO:0016462	pyrophosphatase activity	0.996205
GO:0016818	hydrolase activity, acting on acid anhydrides, in phosphorus-containing anhydrides	1
GO:0004871	signal transducer activity	1
GO:0006810	transport	1
GO:0000000	All	1

## Sheet: Abyss-RastNotGlimmer
Nodes	GO Name	P-value
GO:0005198	structural molecule activity	2.62305e-27
GO:0030529	ribonucleoprotein complex	5.00394e-26
GO:0043226	organelle	8.02635e-26
GO:0032991	macromolecular complex	1.67145e-18
GO:0003676	nucleic acid binding	3.96675e-17
GO:0043229	intracellular organelle	4.12204e-17
GO:0043170	macromolecule metabolic process	5.2558e-17
GO:0044444	cytoplasmic part	1.37578e-16
GO:0044267	cellular protein metabolic process	1.47597e-16
GO:0044260	cellular macromolecule metabolic process	1.00995e-15
GO:0005840	ribosome	1.09949e-14
GO:0006412	translation	1.2513e-14
GO:0016410	N-acyltransferase activity	2.7988e-14
GO:0019538	protein metabolic process	5.70834e-13
GO:0005623	cell	1.61773e-12
GO:0044464	cell part	1.61773e-12
GO:0019843	rRNA binding	2.56808e-12
GO:0006950	response to stress	5.02699e-12
GO:0016407	acetyltransferase activity	1.22295e-11
GO:0003735	structural constituent of ribosome	1.98079e-09
GO:0051171	regulation of nitrogen compound metabolic process	7.52405e-09
GO:0008080	N-acetyltransferase activity	7.62731e-09
GO:0010181	FMN binding	7.65668e-09
GO:0043169	cation binding	1.24582e-08
GO:0016746	transferase activity, transferring acyl groups	2.2165e-08
GO:0048519	negative regulation of biological process	2.51733e-08
GO:0009055	electron carrier activity	3.86973e-08
GO:0019219	regulation of nucleobase-containing compound metabolic process	5.51751e-08
GO:0009059	macromolecule biosynthetic process	8.16904e-08
GO:0048523	negative regulation of cellular process	1.94278e-07
GO:0030234	enzyme regulator activity	7.81802e-07
GO:0051172	negative regulation of nitrogen compound metabolic process	8.06456e-07
GO:0009892	negative regulation of metabolic process	1.07213e-06
GO:0032196	transposition	1.11827e-06
GO:0045934	negative regulation of nucleobase-containing compound metabolic process	1.43356e-06
GO:0071702	organic substance transport	1.45324e-06
GO:0016667	oxidoreductase activity, acting on a sulfur group of donors	1.55264e-06
GO:0022892	substrate-specific transporter activity	2.15097e-06
GO:0070001	aspartic-type peptidase activity	2.24859e-06
GO:0051253	negative regulation of RNA metabolic process	3.87876e-06
GO:0033121	regulation of purine nucleotide catabolic process	5.33846e-06
GO:0004190	aspartic-type endopeptidase activity	6.25021e-06
GO:0031324	negative regulation of cellular metabolic process	6.2556e-06
GO:0009260	ribonucleotide biosynthetic process	6.49682e-06
GO:0019725	cellular homeostasis	7.32923e-06
GO:1901476	carbohydrate transporter activity	8.11804e-06
GO:0010605	negative regulation of macromolecule metabolic process	1.21624e-05
GO:0009890	negative regulation of biosynthetic process	1.22144e-05
GO:0008982	protein-N(PI)-phosphohistidine-sugar phosphotransferase activity	1.26903e-05
GO:0010629	negative regulation of gene expression	1.34562e-05
GO:0045892	negative regulation of transcription, DNA-dependent	1.448e-05
GO:0030811	regulation of nucleotide catabolic process	1.48177e-05
GO:0031327	negative regulation of cellular biosynthetic process	1.56494e-05
GO:0033036	macromolecule localization	1.8862e-05
GO:0022607	cellular component assembly	2.42141e-05
GO:0034645	cellular macromolecule biosynthetic process	2.74757e-05
GO:0042455	ribonucleoside biosynthetic process	3.23443e-05
GO:0080090	regulation of primary metabolic process	3.56095e-05
GO:0016846	carbon-sulfur lyase activity	3.67972e-05
GO:0008817	cob(I)yrinic acid a,c-diamide adenosyltransferase activity	5.16956e-05
GO:0044424	intracellular part	5.77513e-05
GO:0006354	DNA-dependent transcription, elongation	7.14675e-05
GO:0032784	regulation of DNA-dependent transcription, elongation	7.17671e-05
GO:0004803	transposase activity	7.65758e-05
GO:0042451	purine nucleoside biosynthetic process	7.72729e-05
GO:1900542	regulation of purine nucleotide metabolic process	8.48957e-05
GO:0005622	intracellular	9.35786e-05
GO:0046129	purine ribonucleoside biosynthetic process	0.000108626
GO:0009145	purine nucleoside triphosphate biosynthetic process	0.000114053
GO:1901576	organic substance biosynthetic process	0.000121349
GO:0009206	purine ribonucleoside triphosphate biosynthetic process	0.00012321
GO:0006164	purine nucleotide biosynthetic process	0.000163081
GO:2000113	negative regulation of cellular macromolecule biosynthetic process	0.000166162
GO:0051537	2 iron, 2 sulfur cluster binding	0.000166325
GO:0010558	negative regulation of macromolecule biosynthetic process	0.000181587
GO:0042592	homeostatic process	0.000186567
GO:0045454	cell redox homeostasis	0.000196568
GO:0009152	purine ribonucleotide biosynthetic process	0.000197874
GO:0019220	regulation of phosphate metabolic process	0.000247865
GO:0005506	iron ion binding	0.000277919
GO:0045184	establishment of protein localization	0.000291019
GO:0006310	DNA recombination	0.000323807
GO:0005402	cation:sugar symporter activity	0.000389256
GO:0044422	organelle part	0.000544116
GO:0015144	carbohydrate transmembrane transporter activity	0.000594253
GO:0009201	ribonucleoside triphosphate biosynthetic process	0.000610747
GO:0019171	3-hydroxyacyl-[acyl-carrier-protein] dehydratase activity	0.000648172
GO:0015295	solute:hydrogen symporter activity	0.000687822
GO:0015036	disulfide oxidoreductase activity	0.000743006
GO:0009401	phosphoenolpyruvate-dependent sugar phosphotransferase system	0.000744795
GO:0010467	gene expression	0.000767916
GO:0009108	coenzyme biosynthetic process	0.000792453
GO:0019740	nitrogen utilization	0.000832053
GO:0019222	regulation of metabolic process	0.00086964
GO:0000988	protein binding transcription factor activity	0.000889655
GO:0003723	RNA binding	0.000929925
GO:0006140	regulation of nucleotide metabolic process	0.00101825
GO:0016265	death	0.00103213
GO:0051174	regulation of phosphorus metabolic process	0.00105617
GO:0009894	regulation of catabolic process	0.00105626
GO:0051173	positive regulation of nitrogen compound metabolic process	0.00109227
GO:0008219	cell death	0.00109818
GO:0031323	regulation of cellular metabolic process	0.00113642
GO:0045935	positive regulation of nucleobase-containing compound metabolic process	0.00137363
GO:0031329	regulation of cellular catabolic process	0.00137572
GO:0072330	monocarboxylic acid biosynthetic process	0.00138994
GO:0065009	regulation of molecular function	0.0014396
GO:0006732	coenzyme metabolic process	0.00150768
GO:0009118	regulation of nucleoside metabolic process	0.00156517
GO:0009404	toxin metabolic process	0.00160558
GO:0016721	oxidoreductase activity, acting on superoxide radicals as acceptor	0.00172767
GO:0006808	regulation of nitrogen utilization	0.00173993
GO:0051252	regulation of RNA metabolic process	0.00201109
GO:0051192	prosthetic group binding	0.00223764
GO:0009628	response to abiotic stimulus	0.00228185
GO:0006633	fatty acid biosynthetic process	0.00238597
GO:0006470	protein dephosphorylation	0.00239323
GO:0046390	ribose phosphate biosynthetic process	0.00247807
GO:0016209	antioxidant activity	0.00253496
GO:0051254	positive regulation of RNA metabolic process	0.00326198
GO:0048029	monosaccharide binding	0.00338983
GO:0043173	nucleotide salvage	0.00345016
GO:0009142	nucleoside triphosphate biosynthetic process	0.00410367
GO:0042559	pteridine-containing compound biosynthetic process	0.00419062
GO:0008700	4-hydroxy-2-oxoglutarate aldolase activity	0.00422833
GO:0022402	cell cycle process	0.00425063
GO:0019867	outer membrane	0.0043817
GO:0051213	dioxygenase activity	0.00444656
GO:0006220	pyrimidine nucleotide metabolic process	0.00462726
GO:0051235	maintenance of location	0.00479759
GO:0046386	deoxyribose phosphate catabolic process	0.00488863
GO:0033177	proton-transporting two-sector ATPase complex, proton-transporting domain	0.00496199
GO:0042558	pteridine-containing compound metabolic process	0.00544233
GO:0016469	proton-transporting two-sector ATPase complex	0.0055352
GO:0004674	protein serine/threonine kinase activity	0.00553642
GO:0046906	tetrapyrrole binding	0.00568778
GO:0050790	regulation of catalytic activity	0.00601649
GO:0044249	cellular biosynthetic process	0.00616156
GO:0016832	aldehyde-lyase activity	0.00626878
GO:0034654	nucleobase-containing compound biosynthetic process	0.0063245
GO:0008643	carbohydrate transport	0.00638734
GO:0019899	enzyme binding	0.00668896
GO:0016788	hydrolase activity, acting on ester bonds	0.00680462
GO:0008685	2-C-methyl-D-erythritol 2,4-cyclodiphosphate synthase activity	0.00699301
GO:0006818	hydrogen transport	0.00711221
GO:0055114	oxidation-reduction process	0.00726082
GO:0016226	iron-sulfur cluster assembly	0.00767018
GO:0004765	shikimate kinase activity	0.00784934
GO:0004020	adenylylsulfate kinase activity	0.00784934
GO:0044283	small molecule biosynthetic process	0.00808255
GO:0044446	intracellular organelle part	0.00824607
GO:0044769	ATPase activity, coupled to transmembrane movement of ions, rotational mechanism	0.00840336
GO:0006221	pyrimidine nucleotide biosynthetic process	0.00887749
GO:0046872	metal ion binding	0.00898664
GO:0008289	lipid binding	0.00900915
GO:0051651	maintenance of location in cell	0.00914677
GO:0033554	cellular response to stress	0.00953644
GO:0006754	ATP biosynthetic process	0.00982922
GO:0008675	2-dehydro-3-deoxy-phosphogluconate aldolase activity	0.00988142
GO:0004515	nicotinate-nucleotide adenylyltransferase activity	0.01
GO:0003774	motor activity	0.0102764
GO:1901891	regulation of cell septum assembly	0.0103665
GO:0018904	ether metabolic process	0.0104409
GO:0015293	symporter activity	0.0106187
GO:0006760	folic acid-containing compound metabolic process	0.0115274
GO:0015985	energy coupled proton transport, down electrochemical gradient	0.0121038
GO:0009279	cell outer membrane	0.0125904
GO:0016043	cellular component organization	0.0127179
GO:0019692	deoxyribose phosphate metabolic process	0.0134236
GO:0046146	tetrahydrobiopterin metabolic process	0.0135443
GO:0022884	macromolecule transmembrane transporter activity	0.0138257
GO:0009262	deoxyribonucleotide metabolic process	0.0141548
GO:0009409	response to cold	0.0142708
GO:0016891	endoribonuclease activity, producing 5'-phosphomonoesters	0.0144479
GO:0016882	cyclo-ligase activity	0.0148325
GO:0051346	negative regulation of hydrolase activity	0.0151515
GO:0006575	cellular modified amino acid metabolic process	0.0152734
GO:0015628	protein secretion by the type II secretion system	0.0154231
GO:0051302	regulation of cell division	0.0154533
GO:0044087	regulation of cellular component biogenesis	0.0158572
GO:0016853	isomerase activity	0.0162588
GO:0019323	pentose catabolic process	0.0163934
GO:0043545	molybdopterin cofactor metabolic process	0.0178483
GO:0009058	biosynthetic process	0.0178955
GO:0048518	positive regulation of biological process	0.0182473
GO:0009396	folic acid-containing compound biosynthetic process	0.0183645
GO:0051087	chaperone binding	0.019175
GO:0004521	endoribonuclease activity	0.0195654
GO:0006771	riboflavin metabolic process	0.0197586
GO:0022618	ribonucleoprotein complex assembly	0.0199561
GO:0009325	nitrate reductase complex	0.0199643
GO:0006729	tetrahydrobiopterin biosynthetic process	0.0200822
GO:0043228	non-membrane-bounded organelle	0.0202483
GO:0043232	intracellular non-membrane-bounded organelle	0.0202483
GO:0070258	inner membrane complex	0.0202734
GO:0020039	pellicle	0.0202734
GO:0048522	positive regulation of cellular process	0.0203951
GO:0015078	hydrogen ion transmembrane transporter activity	0.0204353
GO:0009893	positive regulation of metabolic process	0.0206116
GO:0009123	nucleoside monophosphate metabolic process	0.0213288
GO:0070271	protein complex biogenesis	0.0215594
GO:0043933	macromolecular complex subunit organization	0.0217451
GO:0031325	positive regulation of cellular metabolic process	0.0220142
GO:0008897	holo-[acyl-carrier-protein] synthase activity	0.0220588
GO:0003848	2-amino-4-hydroxy-6-hydroxymethyldihydropteridine diphosphokinase activity	0.0222222
GO:0016898	oxidoreductase activity, acting on the CH-OH group of donors, cytochrome as acceptor	0.0222222
GO:0006366	transcription from RNA polymerase II promoter	0.0226104
GO:0006357	regulation of transcription from RNA polymerase II promoter	0.0226367
GO:0009264	deoxyribonucleotide catabolic process	0.0231534
GO:0032069	regulation of nuclease activity	0.0231718
GO:0070037	rRNA (pseudouridine) methyltransferase activity	0.0232558
GO:0009235	cobalamin metabolic process	0.0233767
GO:0009231	riboflavin biosynthetic process	0.0234573
GO:0034062	RNA polymerase activity	0.0235779
GO:0046903	secretion	0.0244036
GO:0009112	nucleobase metabolic process	0.0250697
GO:0071941	nitrogen cycle metabolic process	0.0250908
GO:0046394	carboxylic acid biosynthetic process	0.0260096
GO:0016701	oxidoreductase activity, acting on single donors with incorporation of molecular oxygen	0.0260692
GO:0009236	cobalamin biosynthetic process	0.0267071
GO:0000910	cytokinesis	0.0276304
GO:0032324	molybdopterin cofactor biosynthetic process	0.0279629
GO:0019748	secondary metabolic process	0.0282596
GO:0004725	protein tyrosine phosphatase activity	0.0285714
GO:0009891	positive regulation of biosynthetic process	0.0286305
GO:0016641	oxidoreductase activity, acting on the CH-NH2 group of donors, oxygen as acceptor	0.0287179
GO:0016833	oxo-acid-lyase activity	0.0295614
GO:0031328	positive regulation of cellular biosynthetic process	0.0312027
GO:0047134	protein-disulfide reductase activity	0.0315789
GO:0015920	lipopolysaccharide transport	0.0315789
GO:0042398	cellular modified amino acid biosynthetic process	0.0351495
GO:0000774	adenyl-nucleotide exchange factor activity	0.0357143
GO:0005272	sodium channel activity	0.0357143
GO:0008694	3-octaprenyl-4-hydroxybenzoate carboxy-lyase activity	0.0357143
GO:0000003	reproduction	0.0359408
GO:0004784	superoxide dismutase activity	0.0365217
GO:0071806	protein transmembrane transport	0.0365577
GO:0006144	purine nucleobase metabolic process	0.0366082
GO:0031668	cellular response to extracellular stimulus	0.0373221
GO:0004857	enzyme inhibitor activity	0.0373303
GO:0015992	proton transport	0.0377312
GO:0051920	peroxiredoxin activity	0.0383501
GO:0000156	phosphorelay response regulator activity	0.0383591
GO:0008152	metabolic process	0.0386414
GO:0046933	proton-transporting ATP synthase activity, rotational mechanism	0.0386966
GO:0045263	proton-transporting ATP synthase complex, coupling factor F(o)	0.0393421
GO:0004519	endonuclease activity	0.0408661
GO:0008324	cation transmembrane transporter activity	0.0413435
GO:0004143	diacylglycerol kinase activity	0.0419384
GO:0097292	XMP metabolic process	0.0420712
GO:0008565	protein transporter activity	0.0427275
GO:0006413	translational initiation	0.0429322
GO:0016684	oxidoreductase activity, acting on peroxide as acceptor	0.0441838
GO:0019333	denitrification pathway	0.0451613
GO:0010604	positive regulation of macromolecule metabolic process	0.0452162
GO:0006106	fumarate metabolic process	0.0454545
GO:0004636	phosphoribosyl-ATP diphosphatase activity	0.0456274
GO:0003998	acylphosphatase activity	0.0474383
GO:0090329	regulation of DNA-dependent DNA replication	0.047619
GO:2000104	negative regulation of DNA-dependent DNA replication	0.047619
GO:0008830	dTDP-4-dehydrorhamnose 3,5-epimerase activity	0.047619
GO:0004462	lactoylglutathione lyase activity	0.048951
GO:0051649	establishment of localization in cell	0.0491497
GO:0051782	negative regulation of cell division	0.0495957
GO:0022900	electron transport chain	0.050738
GO:0008743	L-threonine 3-dehydrogenase activity	0.0512744
GO:0008703	5-amino-6-(5-phosphoribosylamino)uracil reductase activity	0.0512744
GO:0004721	phosphoprotein phosphatase activity	0.052483
GO:0046820	4-amino-4-deoxychorismate synthase activity	0.0526316
GO:0016889	endodeoxyribonuclease activity, producing 3'-phosphomonoesters	0.0526316
GO:0046417	chorismate metabolic process	0.0531629
GO:0006165	nucleoside diphosphate phosphorylation	0.0533808
GO:0006880	intracellular sequestering of iron ion	0.0545455
GO:0009889	regulation of biosynthetic process	0.0554786
GO:0009081	branched-chain amino acid metabolic process	0.0556564
GO:0051301	cell division	0.0556957
GO:0042726	flavin-containing compound metabolic process	0.0561405
GO:0035438	cyclic-di-GMP binding	0.0583343
GO:0045259	proton-transporting ATP synthase complex	0.0585272
GO:0008968	D-sedoheptulose 7-phosphate isomerase activity	0.0588235
GO:2001060	D-glycero-D-manno-heptose 7-phosphate metabolic process	0.0600897
GO:0010564	regulation of cell cycle process	0.0605042
GO:0006352	DNA-dependent transcription, initiation	0.0608247
GO:0006869	lipid transport	0.0609677
GO:0033124	regulation of GTP catabolic process	0.0612245
GO:0042822	pyridoxal phosphate metabolic process	0.0628369
GO:1901605	alpha-amino acid metabolic process	0.0629421
GO:0006631	fatty acid metabolic process	0.0632763
GO:0006865	amino acid transport	0.0633031
GO:0009124	nucleoside monophosphate biosynthetic process	0.0642954
GO:0032955	regulation of barrier septum assembly	0.0649351
GO:0032954	regulation of cytokinetic process	0.0649351
GO:0019321	pentose metabolic process	0.0654206
GO:0016724	oxidoreductase activity, oxidizing metal ions, oxygen as acceptor	0.0666667
GO:0015146	pentose transmembrane transporter activity	0.0666667
GO:0030272	5-formyltetrahydrofolate cyclo-ligase activity	0.0666667
GO:0009425	bacterial-type flagellum basal body	0.0667155
GO:0016867	intramolecular transferase activity, transferring acyl groups	0.0689655
GO:0034023	5-(carboxyamino)imidazole ribonucleotide mutase activity	0.0689655
GO:0070818	protoporphyrinogen oxidase activity	0.0689655
GO:0004751	ribose-5-phosphate isomerase activity	0.0695187
GO:0030551	cyclic nucleotide binding	0.0700798
GO:0044265	cellular macromolecule catabolic process	0.0704483
GO:2001061	D-glycero-D-manno-heptose 7-phosphate biosynthetic process	0.0709677
GO:0004523	ribonuclease H activity	0.0714286
GO:0032465	regulation of cytokinesis	0.0714286
GO:0015672	monovalent inorganic cation transport	0.0716725
GO:0010557	positive regulation of macromolecule biosynthetic process	0.072575
GO:0016747	transferase activity, transferring acyl groups other than amino-acyl groups	0.0726748
GO:0006777	Mo-molybdopterin cofactor biosynthetic process	0.0735943
GO:0015820	leucine transport	0.0736196
GO:0006812	cation transport	0.074404
GO:0016885	ligase activity, forming carbon-carbon bonds	0.0744551
GO:0032973	amino acid export	0.0746269
GO:0015077	monovalent inorganic cation transmembrane transporter activity	0.0749707
GO:0043174	nucleoside salvage	0.0749711
GO:0005789	endoplasmic reticulum membrane	0.0757737
GO:0022857	transmembrane transporter activity	0.0763279
GO:0001682	tRNA 5'-leader removal	0.0769231
GO:0015608	carbohydrate-importing ATPase activity	0.0769231
GO:0015611	D-ribose-importing ATPase activity	0.0769231
GO:0031418	L-ascorbic acid binding	0.0769231
GO:0051726	regulation of cell cycle	0.0780879
GO:0042727	flavin-containing compound biosynthetic process	0.0785433
GO:0072593	reactive oxygen species metabolic process	0.0786219
GO:0015031	protein transport	0.0795763
GO:0015627	type II protein secretion system complex	0.0799011
GO:0006355	regulation of transcription, DNA-dependent	0.0815551
GO:0044237	cellular metabolic process	0.081558
GO:0034470	ncRNA processing	0.0820088
GO:0009165	nucleotide biosynthetic process	0.0820185
GO:0051674	localization of cell	0.0829821
GO:0032261	purine nucleotide salvage	0.0831456
GO:0004550	nucleoside diphosphate kinase activity	0.0833333
GO:0009163	nucleoside biosynthetic process	0.083453
GO:0031300	intrinsic to organelle membrane	0.083871
GO:0006401	RNA catabolic process	0.0839128
GO:0008697	4-deoxy-L-threo-5-hexosulose-uronate ketol-isomerase activity	0.0857143
GO:0004629	phospholipase C activity	0.0869565
GO:0070003	threonine-type peptidase activity	0.0886076
GO:0006183	GTP biosynthetic process	0.0894309
GO:0004140	dephospho-CoA kinase activity	0.0898876
GO:0046316	gluconokinase activity	0.0898876
GO:0009987	cellular process	0.0912231
GO:0071826	ribonucleoprotein complex subunit organization	0.092437
GO:0071840	cellular component organization or biogenesis	0.0928177
GO:0008199	ferric iron binding	0.0930362
GO:0006996	organelle organization	0.0931242
GO:0006551	leucine metabolic process	0.093819
GO:0006644	phospholipid metabolic process	0.094214
GO:0000160	phosphorelay signal transduction system	0.0949309
GO:0008770	[acyl-carrier-protein] phosphodiesterase activity	0.0952381
GO:0006743	ubiquinone metabolic process	0.0956522
GO:0016799	hydrolase activity, hydrolyzing N-glycosyl compounds	0.0956522
GO:0006276	plasmid maintenance	0.0959707
GO:0035725	sodium ion transmembrane transport	0.0962468
GO:0043565	sequence-specific DNA binding	0.0964073
GO:0003743	translation initiation factor activity	0.0965989
GO:0009607	response to biotic stimulus	0.0981241
GO:0006505	GPI anchor metabolic process	0.1
GO:0051259	protein oligomerization	0.1
GO:0016782	transferase activity, transferring sulfur-containing groups	0.100379
GO:0009218	pyrimidine ribonucleotide metabolic process	0.100548
GO:0016458	gene silencing	0.100798
GO:0031326	regulation of cellular biosynthetic process	0.101738
GO:0065007	biological regulation	0.101925
GO:0042623	ATPase activity, coupled	0.102753
GO:0043178	alcohol binding	0.103168
GO:0004132	dCMP deaminase activity	0.103448
GO:0003855	3-dehydroquinate dehydratase activity	0.103448
GO:0008124	4-alpha-hydroxytetrahydrobiopterin dehydratase activity	0.103448
GO:0000310	xanthine phosphoribosyltransferase activity	0.106383
GO:0004588	orotate phosphoribosyltransferase activity	0.106383
GO:0003999	adenine phosphoribosyltransferase activity	0.106383
GO:0005887	integral to plasma membrane	0.106831
GO:0034618	arginine binding	0.10699
GO:0034220	ion transmembrane transport	0.1072
GO:0004457	lactate dehydrogenase activity	0.107819
GO:0008430	selenium binding	0.108579
GO:0045893	positive regulation of transcription, DNA-dependent	0.109038
GO:0016705	oxidoreductase activity, acting on paired donors, with incorporation or reduction of molecular oxygen	0.110975
GO:0004298	threonine-type endopeptidase activity	0.111111
GO:0002143	tRNA wobble position uridine thiolation	0.111111
GO:0004729	oxygen-dependent protoporphyrinogen oxidase activity	0.111111
GO:0003908	methylated-DNA-[protein]-cysteine S-methyltransferase activity	0.111111
GO:0050568	protein-glutamine glutaminase activity	0.111111
GO:0008936	nicotinamidase activity	0.111111
GO:0009438	methylglyoxal metabolic process	0.111111
GO:0031072	heat shock protein binding	0.111789
GO:0000049	tRNA binding	0.112252
GO:0046131	pyrimidine ribonucleoside metabolic process	0.112938
GO:0019478	D-amino acid catabolic process	0.113122
GO:0006027	glycosaminoglycan catabolic process	0.113924
GO:0000150	recombinase activity	0.11396
GO:0042175	nuclear outer membrane-endoplasmic reticulum membrane network	0.115328
GO:0004177	aminopeptidase activity	0.115385
GO:0042273	ribosomal large subunit biogenesis	0.116883
GO:0042255	ribosome assembly	0.116883
GO:0006801	superoxide metabolic process	0.119048
GO:0004733	pyridoxamine-phosphate oxidase activity	0.119048
GO:0009099	valine biosynthetic process	0.119675
GO:0033866	nucleoside bisphosphate biosynthetic process	0.11997
GO:0046051	UTP metabolic process	0.12
GO:0004595	pantetheine-phosphate adenylyltransferase activity	0.12
GO:0003844	1,4-alpha-glucan branching enzyme activity	0.12
GO:0042537	benzene-containing compound metabolic process	0.120163
GO:0030613	oxidoreductase activity, acting on phosphorus or arsenic in donors	0.121464
GO:0030611	arsenate reductase activity	0.121464
GO:0016679	oxidoreductase activity, acting on diphenols and related substances as donors	0.121464
GO:0016875	ligase activity, forming carbon-oxygen bonds	0.121483
GO:0016859	cis-trans isomerase activity	0.121959
GO:0015439	heme-transporting ATPase activity	0.123991
GO:0080135	regulation of cellular response to stress	0.124189
GO:0019860	uracil metabolic process	0.125
GO:0003984	acetolactate synthase activity	0.125
GO:0006544	glycine metabolic process	0.12685
GO:0022891	substrate-specific transmembrane transporter activity	0.127033
GO:0046184	aldehyde biosynthetic process	0.127721
GO:0065003	macromolecular complex assembly	0.129886
GO:0046085	adenosine metabolic process	0.13026
GO:0009253	peptidoglycan catabolic process	0.130435
GO:0006228	UTP biosynthetic process	0.130435
GO:0008855	exodeoxyribonuclease VII activity	0.130435
GO:0042823	pyridoxal phosphate biosynthetic process	0.130963
GO:0047631	ADP-ribose diphosphatase activity	0.130969
GO:0004427	inorganic diphosphatase activity	0.130969
GO:0043021	ribonucleoprotein complex binding	0.131381
GO:0009403	toxin biosynthetic process	0.131425
GO:0097293	XMP biosynthetic process	0.131579
GO:0044391	ribosomal subunit	0.132472
GO:0010038	response to metal ion	0.133333
GO:0000104	succinate dehydrogenase activity	0.133712
GO:0009316	3-isopropylmalate dehydratase complex	0.134831
GO:0042126	nitrate metabolic process	0.137093
GO:0043086	negative regulation of catalytic activity	0.137255
GO:0044092	negative regulation of molecular function	0.137255
GO:0003887	DNA-directed DNA polymerase activity	0.137507
GO:0042178	xenobiotic catabolic process	0.137806
GO:0016863	intramolecular oxidoreductase activity, transposing C=C bonds	0.138031
GO:0050789	regulation of biological process	0.138265
GO:0010628	positive regulation of gene expression	0.138464
GO:0060589	nucleoside-triphosphatase regulator activity	0.138655
GO:0015173	aromatic amino acid transmembrane transporter activity	0.139373
GO:0048038	quinone binding	0.139725
GO:0004386	helicase activity	0.14065
GO:0010124	phenylacetate catabolic process	0.141368
GO:0009349	riboflavin synthase complex	0.14153
GO:0009347	aspartate carbamoyltransferase complex	0.14153
GO:0051641	cellular localization	0.141852
GO:0012505	endomembrane system	0.142621
GO:0042274	ribosomal small subunit biogenesis	0.142658
GO:0033971	hydroxyisourate hydrolase activity	0.142857
GO:0008413	8-oxo-7,8-dihydroguanosine triphosphate pyrophosphatase activity	0.142857
GO:0009378	four-way junction helicase activity	0.142857
GO:0004065	arylsulfatase activity	0.142857
GO:0008962	phosphatidylglycerophosphatase activity	0.142857
GO:0008969	phosphohistidine phosphatase activity	0.142857
GO:0019143	3-deoxy-manno-octulosonate-8-phosphatase activity	0.142857
GO:0043755	alpha-ribazole phosphatase activity	0.142857
GO:0031226	intrinsic to plasma membrane	0.142907
GO:0065008	regulation of biological quality	0.143482
GO:0007049	cell cycle	0.143948
GO:0031406	carboxylic acid binding	0.144445
GO:0005507	copper ion binding	0.145904
GO:0046939	nucleotide phosphorylation	0.146903
GO:0016655	oxidoreductase activity, acting on NAD(P)H, quinone or similar compound as acceptor	0.147099
GO:0010911	regulation of isomerase activity	0.147368
GO:0006282	regulation of DNA repair	0.148515
GO:0006307	DNA dealkylation involved in DNA repair	0.148936
GO:2001020	regulation of response to DNA damage stimulus	0.148936
GO:0006166	purine ribonucleoside salvage	0.148983
GO:0006313	transposition, DNA-mediated	0.149535
GO:0015221	lipopolysaccharide transmembrane transporter activity	0.15
GO:0032787	monocarboxylic acid metabolic process	0.150179
GO:0051723	protein methylesterase activity	0.151515
GO:0008752	FMN reductase activity	0.151515
GO:0042602	riboflavin reductase (NADPH) activity	0.151515
GO:0043101	purine-containing compound salvage	0.156972
GO:0051603	proteolysis involved in cellular protein catabolic process	0.157581
GO:0016722	oxidoreductase activity, oxidizing metal ions	0.158082
GO:0004175	endopeptidase activity	0.158802
GO:0090304	nucleic acid metabolic process	0.159011
GO:0034605	cellular response to heat	0.160714
GO:0016441	posttranscriptional gene silencing	0.16129
GO:0016872	intramolecular lyase activity	0.162162
GO:0045264	plasma membrane proton-transporting ATP synthase complex, coupling factor F(o)	0.162508
GO:0006858	extracellular transport	0.16377
GO:0016763	transferase activity, transferring pentosyl groups	0.164991
GO:0043590	bacterial nucleoid	0.165258
GO:0035510	DNA dealkylation	0.166667
GO:0004635	phosphoribosyl-AMP cyclohydrolase activity	0.166667
GO:0008177	succinate dehydrogenase (ubiquinone) activity	0.166667
GO:0016740	transferase activity	0.166959
GO:0051181	cofactor transport	0.16752
GO:0032774	RNA biosynthetic process	0.168045
GO:0018208	peptidyl-proline modification	0.168353
GO:0048870	cell motility	0.168354
GO:0071496	cellular response to external stimulus	0.168823
GO:0009991	response to extracellular stimulus	0.168823
GO:0051704	multi-organism process	0.168948
GO:0008863	formate dehydrogenase (NAD+) activity	0.169811
GO:0000502	proteasome complex	0.171118
GO:0033202	DNA helicase complex	0.171118
GO:0030880	RNA polymerase complex	0.171118
GO:0005839	proteasome core complex	0.171118
GO:0048476	Holliday junction resolvase complex	0.171118
GO:0044459	plasma membrane part	0.172067
GO:0008948	oxaloacetate decarboxylase activity	0.172078
GO:0042866	pyruvate biosynthetic process	0.172414
GO:0050662	coenzyme binding	0.174679
GO:0051707	response to other organism	0.176471
GO:0009898	internal side of plasma membrane	0.176471
GO:0015774	polysaccharide transport	0.176828
GO:0008121	ubiquinol-cytochrome-c reductase activity	0.179487
GO:0016661	oxidoreductase activity, acting on other nitrogenous compounds as donors	0.180654
GO:0000989	transcription factor binding transcription factor activity	0.183007
GO:0017006	protein-tetrapyrrole linkage	0.184211
GO:0009132	nucleoside diphosphate metabolic process	0.185818
GO:0032561	guanyl ribonucleotide binding	0.186703
GO:0031163	metallo-sulfur cluster assembly	0.18756
GO:0006573	valine metabolic process	0.188405
GO:0006213	pyrimidine nucleoside metabolic process	0.188807
GO:0009289	pilus	0.189189
GO:0030247	polysaccharide binding	0.189947
GO:0004825	methionine-tRNA ligase activity	0.190706
GO:0006664	glycolipid metabolic process	0.192583
GO:0042625	ATPase activity, coupled to transmembrane movement of ions	0.193577
GO:0009082	branched-chain amino acid biosynthetic process	0.194824
GO:0016635	oxidoreductase activity, acting on the CH-CH group of donors, quinone or related compound as acceptor	0.196137
GO:0015936	coenzyme A metabolic process	0.196169
GO:0008033	tRNA processing	0.197699
GO:0006541	glutamine metabolic process	0.199258
GO:0015562	efflux transmembrane transporter activity	0.199745
GO:0043096	purine nucleobase salvage	0.2
GO:0004321	fatty-acyl-CoA synthase activity	0.2
GO:0046084	adenine biosynthetic process	0.2
GO:0030174	regulation of DNA-dependent DNA replication initiation	0.2
GO:0004460	L-lactate dehydrogenase (cytochrome) activity	0.2
GO:0032297	negative regulation of DNA-dependent DNA replication initiation	0.2
GO:0033178	proton-transporting two-sector ATPase complex, catalytic domain	0.20012
GO:0015450	P-P-bond-hydrolysis-driven protein transmembrane transporter activity	0.201441
GO:0019001	guanyl nucleotide binding	0.20488
GO:0051336	regulation of hydrolase activity	0.20493
GO:0015986	ATP synthesis coupled proton transport	0.206605
GO:0033037	polysaccharide localization	0.206804
GO:0010876	lipid localization	0.206804
GO:0016838	carbon-oxygen lyase activity, acting on phosphates	0.207274
GO:0050794	regulation of cellular process	0.207426
GO:0042802	identical protein binding	0.208656
GO:0004551	nucleotide diphosphatase activity	0.20897
GO:0016311	dephosphorylation	0.210003
GO:0015803	branched-chain amino acid transport	0.210521
GO:0015801	aromatic amino acid transport	0.210521
GO:0006873	cellular ion homeostasis	0.215038
GO:0030003	cellular cation homeostasis	0.215038
GO:0072522	purine-containing compound biosynthetic process	0.216711
GO:0008813	chorismate lyase activity	0.217391
GO:0019829	cation-transporting ATPase activity	0.219201
GO:0016790	thiolester hydrolase activity	0.223446
GO:0051129	negative regulation of cellular component organization	0.22807
GO:0003727	single-stranded RNA binding	0.228814
GO:0016894	endonuclease activity, active with either ribo- or deoxyribonucleic acids and producing 3'-phosphomonoesters	0.229167
GO:0070526	threonylcarbamoyladenosine biosynthetic process	0.229786
GO:0034227	tRNA thio-modification	0.229786
GO:0000103	sulfate assimilation	0.230712
GO:0070813	hydrogen sulfide metabolic process	0.230712
GO:0016780	phosphotransferase activity, for other substituted phosphate groups	0.23098
GO:0043566	structure-specific DNA binding	0.233776
GO:0032940	secretion by cell	0.234584
GO:0051540	metal cluster binding	0.235215
GO:0010608	posttranscriptional regulation of gene expression	0.236195
GO:0004518	nuclease activity	0.23666
GO:0006766	vitamin metabolic process	0.2369
GO:0044085	cellular component biogenesis	0.237635
GO:0004792	thiosulfate sulfurtransferase activity	0.238095
GO:0034030	ribonucleoside bisphosphate biosynthetic process	0.23913
GO:0009311	oligosaccharide metabolic process	0.239213
GO:0010035	response to inorganic substance	0.240027
GO:0009308	amine metabolic process	0.242273
GO:0080134	regulation of response to stress	0.244186
GO:0016801	hydrolase activity, acting on ether bonds	0.244586
GO:0015294	solute:cation symporter activity	0.24586
GO:0009423	chorismate biosynthetic process	0.246884
GO:0009271	phage shock	0.247059
GO:0006545	glycine biosynthetic process	0.248933
GO:0033865	nucleoside bisphosphate metabolic process	0.249753
GO:0004150	dihydroneopterin aldolase activity	0.25
GO:0003874	6-pyruvoyltetrahydropterin synthase activity	0.25
GO:0008929	methylglyoxal synthase activity	0.25
GO:0071436	sodium ion export	0.25
GO:0015750	pentose transport	0.25
GO:0016779	nucleotidyltransferase activity	0.25017
GO:0045260	plasma membrane proton-transporting ATP synthase complex	0.250422
GO:2001057	reactive nitrogen species metabolic process	0.250908
GO:0004139	deoxyribose-phosphate aldolase activity	0.25127
GO:0070814	hydrogen sulfide biosynthetic process	0.251731
GO:0009263	deoxyribonucleotide biosynthetic process	0.25313
GO:0009208	pyrimidine ribonucleoside triphosphate metabolic process	0.253785
GO:0019205	nucleobase-containing compound kinase activity	0.257468
GO:0017004	cytochrome complex assembly	0.258256
GO:0009410	response to xenobiotic stimulus	0.258633
GO:0016778	diphosphotransferase activity	0.259064
GO:0043043	peptide biosynthetic process	0.260081
GO:0005319	lipid transporter activity	0.260186
GO:0042439	ethanolamine-containing compound metabolic process	0.261675
GO:0009097	isoleucine biosynthetic process	0.262851
GO:0042995	cell projection	0.268695
GO:0032786	positive regulation of DNA-dependent transcription, elongation	0.269231
GO:0046033	AMP metabolic process	0.272579
GO:0010974	negative regulation of barrier septum assembly	0.272727
GO:1901892	negative regulation of cell septum assembly	0.272727
GO:0003955	NAD(P)H dehydrogenase (quinone) activity	0.272727
GO:0034017	trans-2-decenoyl-acyl-carrier-protein isomerase activity	0.272727
GO:0048874	homeostasis of number of cells in a free-living population	0.272727
GO:0031124	mRNA 3'-end processing	0.272727
GO:0043772	acyl-phosphate glycerol-3-phosphate acyltransferase activity	0.275
GO:0006308	DNA catabolic process	0.275808
GO:0016856	racemase and epimerase activity, acting on hydroxy acids and derivatives	0.276292
GO:0043462	regulation of ATPase activity	0.277778
GO:0032466	negative regulation of cytokinesis	0.277778
GO:1901659	glycosyl compound biosynthetic process	0.278449
GO:0047429	nucleoside-triphosphate diphosphatase activity	0.280237
GO:0015749	monosaccharide transport	0.281849
GO:0003861	3-isopropylmalate dehydratase activity	0.28377
GO:0009162	deoxyribonucleoside monophosphate metabolic process	0.28377
GO:0009157	deoxyribonucleoside monophosphate biosynthetic process	0.28377
GO:0016491	oxidoreductase activity	0.284809
GO:0070925	organelle assembly	0.285714
GO:0006518	peptide metabolic process	0.288013
GO:0016706	oxidoreductase activity, acting on paired donors, with incorporation or reduction of molecular oxygen, 2-oxoglutarate as one donor, and incorporation of one atom each of oxygen into both donors	0.288387
GO:0001871	pattern binding	0.291736
GO:0004845	uracil phosphoribosyltransferase activity	0.292014
GO:0000107	imidazoleglycerol-phosphate synthase activity	0.292014
GO:0004364	glutathione transferase activity	0.292113
GO:0006549	isoleucine metabolic process	0.292493
GO:0004746	riboflavin synthase activity	0.29359
GO:0001510	RNA methylation	0.293895
GO:0004602	glutathione peroxidase activity	0.294118
GO:0003906	DNA-(apurinic or apyrimidinic site) lyase activity	0.294479
GO:0006109	regulation of carbohydrate metabolic process	0.296598
GO:0005960	glycine cleavage complex	0.298507
GO:0009259	ribonucleotide metabolic process	0.298524
GO:0009071	serine family amino acid catabolic process	0.300985
GO:0005496	steroid binding	0.301383
GO:0051189	prosthetic group metabolic process	0.301556
GO:0009129	pyrimidine nucleoside monophosphate metabolic process	0.301626
GO:0009130	pyrimidine nucleoside monophosphate biosynthetic process	0.301626
GO:0031365	N-terminal protein amino acid modification	0.304413
GO:0043543	protein acylation	0.304413
GO:0043364	catalysis of free radical formation	0.304469
GO:0009009	site-specific recombinase activity	0.304469
GO:0008745	N-acetylmuramoyl-L-alanine amidase activity	0.305322
GO:0042586	peptide deformylase activity	0.305322
GO:0006555	methionine metabolic process	0.306667
GO:1901678	iron coordination entity transport	0.308869
GO:0045333	cellular respiration	0.309539
GO:0017150	tRNA dihydrouridine synthase activity	0.309815
GO:0004106	chorismate mutase activity	0.309815
GO:0008940	nitrate reductase activity	0.3104
GO:0009312	oligosaccharide biosynthetic process	0.311769
GO:0006805	xenobiotic metabolic process	0.312515
GO:0009636	response to toxic substance	0.315319
GO:0032155	cell division site part	0.319416
GO:0032153	cell division site	0.319416
GO:0043365	[formate-C-acetyltransferase]-activating enzyme activity	0.319601
GO:0015886	heme transport	0.320226
GO:0020037	heme binding	0.320517
GO:0008655	pyrimidine-containing compound salvage	0.320795
GO:0046385	deoxyribose phosphate biosynthetic process	0.32262
GO:0018193	peptidyl-amino acid modification	0.323229
GO:0016810	hydrolase activity, acting on carbon-nitrogen (but not peptide) bonds	0.324515
GO:0051052	regulation of DNA metabolic process	0.327062
GO:0045273	respiratory chain complex II	0.331921
GO:0045281	succinate dehydrogenase complex	0.331921
GO:0071466	cellular response to xenobiotic stimulus	0.333333
GO:0019464	glycine decarboxylation via glycine cleavage system	0.333333
GO:0008925	maltose O-acetyltransferase activity	0.333333
GO:0003905	alkylbase DNA N-glycosylase activity	0.333333
GO:0034639	L-amino acid efflux transmembrane transporter activity	0.333333
GO:0046488	phosphatidylinositol metabolic process	0.333333
GO:0046083	adenine metabolic process	0.333333
GO:0043023	ribosomal large subunit binding	0.333333
GO:0004081	bis(5'-nucleosyl)-tetraphosphatase (asymmetrical) activity	0.333333
GO:0009372	quorum sensing	0.333333
GO:0019303	D-ribose catabolic process	0.333333
GO:2001070	starch binding	0.333333
GO:0019136	deoxynucleoside kinase activity	0.333333
GO:0016036	cellular response to phosphate starvation	0.333333
GO:0043100	pyrimidine nucleobase salvage	0.333333
GO:0031555	transcriptional attenuation	0.333333
GO:0016310	phosphorylation	0.333439
GO:0015159	polysaccharide transmembrane transporter activity	0.334693
GO:0030488	tRNA methylation	0.335337
GO:0016835	carbon-oxygen lyase activity	0.337709
GO:0046914	transition metal ion binding	0.340138
GO:0055065	metal ion homeostasis	0.342105
GO:0070011	peptidase activity, acting on L-amino acid peptides	0.342736
GO:0009147	pyrimidine nucleoside triphosphate metabolic process	0.344855
GO:0006353	DNA-dependent transcription, termination	0.346046
GO:0016675	oxidoreductase activity, acting on a heme group of donors	0.347707
GO:0015002	heme-copper terminal oxidase activity	0.347707
GO:0034032	purine nucleoside bisphosphate metabolic process	0.348057
GO:0044206	UMP salvage	0.35
GO:0022411	cellular component disassembly	0.350446
GO:0048583	regulation of response to stimulus	0.351165
GO:0015988	energy coupled proton transmembrane transport, against electrochemical gradient	0.352859
GO:0009086	methionine biosynthetic process	0.353846
GO:0003918	DNA topoisomerase type II (ATP-hydrolyzing) activity	0.354839
GO:0006163	purine nucleotide metabolic process	0.355987
GO:0010138	pyrimidine ribonucleotide salvage	0.356296
GO:0015171	amino acid transmembrane transporter activity	0.356522
GO:0002943	tRNA dihydrouridine synthesis	0.357922
GO:0043093	cytokinesis by binary fission	0.361404
GO:0006879	cellular iron ion homeostasis	0.362637
GO:0033281	TAT protein transport complex	0.362668
GO:0043953	protein transport by the Tat complex	0.363032
GO:0000154	rRNA modification	0.364989
GO:0004821	histidine-tRNA ligase activity	0.365385
GO:1901264	carbohydrate derivative transport	0.366537
GO:0006400	tRNA modification	0.366815
GO:0009057	macromolecule catabolic process	0.366912
GO:0090305	nucleic acid phosphodiester bond hydrolysis	0.368025
GO:0010948	negative regulation of cell cycle process	0.368421
GO:0035556	intracellular signal transduction	0.370522
GO:0015035	protein disulfide oxidoreductase activity	0.372807
GO:0034033	purine nucleoside bisphosphate biosynthetic process	0.374434
GO:0042083	5,10-methylenetetrahydrofolate-dependent methyltransferase activity	0.375603
GO:0044550	secondary metabolite biosynthetic process	0.380703
GO:0006928	cellular component movement	0.381732
GO:0004549	tRNA-specific ribonuclease activity	0.382173
GO:0016791	phosphatase activity	0.382535
GO:0001530	lipopolysaccharide binding	0.384615
GO:0004474	malate synthase activity	0.384615
GO:0004620	phospholipase activity	0.384615
GO:0015179	L-amino acid transmembrane transporter activity	0.38676
GO:0031554	regulation of DNA-dependent transcription, termination	0.386771
GO:0060255	regulation of macromolecule metabolic process	0.390041
GO:0009098	leucine biosynthetic process	0.391148
GO:0046416	D-amino acid metabolic process	0.391222
GO:0019206	nucleoside kinase activity	0.395604
GO:0006281	DNA repair	0.39621
GO:0004489	methylenetetrahydrofolate reductase (NADPH) activity	0.39956
GO:0043085	positive regulation of catalytic activity	0.4
GO:0004526	ribonuclease P activity	0.4
GO:0044093	positive regulation of molecular function	0.4
GO:0047617	acyl-CoA hydrolase activity	0.4
GO:0006796	phosphate-containing compound metabolic process	0.400328
GO:0042953	lipoprotein transport	0.401848
GO:0015937	coenzyme A biosynthetic process	0.404218
GO:0008168	methyltransferase activity	0.405653
GO:0044463	cell projection part	0.409126
GO:0006744	ubiquinone biosynthetic process	0.411765
GO:0008653	lipopolysaccharide metabolic process	0.412373
GO:0031123	RNA 3'-end processing	0.414553
GO:0009267	cellular response to starvation	0.414616
GO:0045261	proton-transporting ATP synthase complex, catalytic core F(1)	0.417939
GO:1901362	organic cyclic compound biosynthetic process	0.419144
GO:0009176	pyrimidine deoxyribonucleoside monophosphate metabolic process	0.422085
GO:0009177	pyrimidine deoxyribonucleoside monophosphate biosynthetic process	0.422085
GO:0006090	pyruvate metabolic process	0.425196
GO:0009113	purine nucleobase biosynthetic process	0.42663
GO:0043631	RNA polyadenylation	0.428571
GO:0006014	D-ribose metabolic process	0.428571
GO:0016884	carbon-nitrogen ligase activity, with glutamine as amido-N-donor	0.430431
GO:0009318	exodeoxyribonuclease VII complex	0.430869
GO:0008514	organic anion transmembrane transporter activity	0.433962
GO:0006577	amino-acid betaine metabolic process	0.434151
GO:0044432	endoplasmic reticulum part	0.434783
GO:0006397	mRNA processing	0.435005
GO:0016289	CoA hydrolase activity	0.437063
GO:0004176	ATP-dependent peptidase activity	0.439642
GO:0042803	protein homodimerization activity	0.444444
GO:0031090	organelle membrane	0.445067
GO:0032553	ribonucleotide binding	0.445407
GO:0046907	intracellular transport	0.450206
GO:0005783	endoplasmic reticulum	0.454545
GO:0008610	lipid biosynthetic process	0.45861
GO:0043094	cellular metabolic compound salvage	0.459538
GO:0016814	hydrolase activity, acting on carbon-nitrogen (but not peptide) bonds, in cyclic amidines	0.461763
GO:0070568	guanylyltransferase activity	0.462888
GO:0016044	cellular membrane organization	0.463816
GO:0019400	alditol metabolic process	0.468995
GO:0006304	DNA modification	0.469041
GO:0009605	response to external stimulus	0.469642
GO:0031669	cellular response to nutrient levels	0.47013
GO:0031667	response to nutrient levels	0.47013
GO:0016651	oxidoreductase activity, acting on NAD(P)H	0.470484
GO:0016645	oxidoreductase activity, acting on the CH-NH group of donors	0.475212
GO:0070887	cellular response to chemical stimulus	0.479355
GO:0046365	monosaccharide catabolic process	0.479675
GO:0051246	regulation of protein metabolic process	0.480398
GO:0009295	nucleoid	0.483367
GO:0046116	queuosine metabolic process	0.488913
GO:0006526	arginine biosynthetic process	0.490909
GO:0006578	amino-acid betaine biosynthetic process	0.494661
GO:0051184	cofactor transporter activity	0.496837
GO:0019682	glyceraldehyde-3-phosphate metabolic process	0.498879
GO:0032265	XMP salvage	0.5
GO:0006826	iron ion transport	0.5
GO:0016634	oxidoreductase activity, acting on the CH-CH group of donors, oxygen as acceptor	0.50061
GO:1901070	guanosine-containing compound biosynthetic process	0.503844
GO:0046654	tetrahydrofolate biosynthetic process	0.504348
GO:0022804	active transmembrane transporter activity	0.505222
GO:0030163	protein catabolic process	0.505523
GO:0007155	cell adhesion	0.507319
GO:0003989	acetyl-CoA carboxylase activity	0.509091
GO:0036211	protein modification process	0.510328
GO:0018130	heterocycle biosynthetic process	0.512626
GO:0046112	nucleobase biosynthetic process	0.517125
GO:0003755	peptidyl-prolyl cis-trans isomerase activity	0.519481
GO:0006270	DNA replication initiation	0.520411
GO:0031455	glycine betaine metabolic process	0.522333
GO:0046961	proton-transporting ATPase activity, rotational mechanism	0.522333
GO:0032262	pyrimidine nucleotide salvage	0.52346
GO:0005525	GTP binding	0.526796
GO:0022904	respiratory electron transport chain	0.528494
GO:0006066	alcohol metabolic process	0.529144
GO:0071103	DNA conformation change	0.532163
GO:0006461	protein complex assembly	0.533296
GO:0009173	pyrimidine ribonucleoside monophosphate metabolic process	0.534125
GO:0009174	pyrimidine ribonucleoside monophosphate biosynthetic process	0.534125
GO:0019238	cyclohydrolase activity	0.534161
GO:0009432	SOS response	0.534162
GO:0004824	lysine-tRNA ligase activity	0.537546
GO:0004820	glycine-tRNA ligase activity	0.537546
GO:0043768	S-ribosylhomocysteine lyase activity	0.538462
GO:0006323	DNA packaging	0.540904
GO:1901269	lipooligosaccharide metabolic process	0.541819
GO:0046134	pyrimidine nucleoside biosynthetic process	0.541945
GO:0097159	organic cyclic compound binding	0.543141
GO:0016646	oxidoreductase activity, acting on the CH-NH group of donors, NAD or NADP as acceptor	0.544477
GO:0016072	rRNA metabolic process	0.544954
GO:0009405	pathogenesis	0.547528
GO:0033743	peptide-methionine (R)-S-oxide reductase activity	0.547619
GO:0006206	pyrimidine nucleobase metabolic process	0.555234
GO:0051345	positive regulation of hydrolase activity	0.555556
GO:0043087	regulation of GTPase activity	0.555556
GO:0032506	cytokinetic process	0.556544
GO:0000917	barrier septum assembly	0.556544
GO:0016812	hydrolase activity, acting on carbon-nitrogen (but not peptide) bonds, in cyclic amides	0.557501
GO:0030313	cell envelope	0.558705
GO:0006026	aminoglycan catabolic process	0.560064
GO:0022610	biological adhesion	0.561386
GO:0001906	cell killing	0.561386
GO:0006814	sodium ion transport	0.562064
GO:0045229	external encapsulating structure organization	0.562514
GO:0016071	mRNA metabolic process	0.562575
GO:2001141	regulation of RNA biosynthetic process	0.563532
GO:0051053	negative regulation of DNA metabolic process	0.566247
GO:0006284	base-excision repair	0.566669
GO:0043492	ATPase activity, coupled to movement of substances	0.570608
GO:0006417	regulation of translation	0.571224
GO:0042594	response to starvation	0.575635
GO:0008704	5-carboxymethyl-2-hydroxymuconate delta-isomerase activity	0.575758
GO:0003690	double-stranded DNA binding	0.575758
GO:0008172	S-methyltransferase activity	0.575989
GO:0031456	glycine betaine biosynthetic process	0.577124
GO:0008156	negative regulation of DNA replication	0.579065
GO:0015291	secondary active transmembrane transporter activity	0.579572
GO:0070566	adenylyltransferase activity	0.579886
GO:0016811	hydrolase activity, acting on carbon-nitrogen (but not peptide) bonds, in linear amides	0.580818
GO:0043436	oxoacid metabolic process	0.580943
GO:0006351	transcription, DNA-dependent	0.582081
GO:0019438	aromatic compound biosynthetic process	0.586075
GO:0006547	histidine metabolic process	0.587302
GO:0004129	cytochrome-c oxidase activity	0.589688
GO:0016052	carbohydrate catabolic process	0.591103
GO:1901363	heterocyclic compound binding	0.593769
GO:0072528	pyrimidine-containing compound biosynthetic process	0.594493
GO:0043163	cell envelope organization	0.594771
GO:0016744	transferase activity, transferring aldehyde or ketonic groups	0.596607
GO:0000105	histidine biosynthetic process	0.597093
GO:0016830	carbon-carbon lyase activity	0.59807
GO:0008796	bis(5'-nucleosyl)-tetraphosphatase activity	0.6
GO:0046073	dTMP metabolic process	0.6
GO:0008444	CDP-diacylglycerol-glycerol-3-phosphate 3-phosphatidyltransferase activity	0.6
GO:0006231	dTMP biosynthetic process	0.6
GO:0043244	regulation of protein complex disassembly	0.601274
GO:1901069	guanosine-containing compound catabolic process	0.60146
GO:0006643	membrane lipid metabolic process	0.602523
GO:0005261	cation channel activity	0.603092
GO:0042375	quinone cofactor metabolic process	0.604447
GO:0015934	large ribosomal subunit	0.605025
GO:0009061	anaerobic respiration	0.605965
GO:0046942	carboxylic acid transport	0.606217
GO:0042578	phosphoric ester hydrolase activity	0.608345
GO:1901505	carbohydrate derivative transporter activity	0.609004
GO:0006184	GTP catabolic process	0.609235
GO:0009219	pyrimidine deoxyribonucleotide metabolic process	0.612856
GO:0032268	regulation of cellular protein metabolic process	0.613912
GO:0006568	tryptophan metabolic process	0.615763
GO:0044461	bacterial-type flagellum part	0.616962
GO:0046401	lipopolysaccharide core region metabolic process	0.620188
GO:0006081	cellular aldehyde metabolic process	0.620595
GO:0016895	exodeoxyribonuclease activity, producing 5'-phosphomonoesters	0.621622
GO:0008942	nitrite reductase [NAD(P)H] activity	0.622222
GO:0003700	sequence-specific DNA binding transcription factor activity	0.622265
GO:0006167	AMP biosynthetic process	0.622637
GO:0042221	response to chemical stimulus	0.623355
GO:0003917	DNA topoisomerase type I activity	0.624355
GO:0016671	oxidoreductase activity, acting on a sulfur group of donors, disulfide as acceptor	0.625416
GO:0003916	DNA topoisomerase activity	0.625463
GO:0046857	oxidoreductase activity, acting on other nitrogenous compounds as donors, with NAD or NADP as acceptor	0.627062
GO:0055072	iron ion homeostasis	0.628571
GO:0006875	cellular metal ion homeostasis	0.628571
GO:0046916	cellular transition metal ion homeostasis	0.628571
GO:0009408	response to heat	0.631097
GO:0008320	protein transmembrane transporter activity	0.631349
GO:0008097	5S rRNA binding	0.632653
GO:0009144	purine nucleoside triphosphate metabolic process	0.633576
GO:0002098	tRNA wobble uridine modification	0.636364
GO:0042330	taxis	0.637201
GO:0006414	translational elongation	0.637454
GO:0009306	protein secretion	0.6411
GO:0046040	IMP metabolic process	0.641717
GO:0009221	pyrimidine deoxyribonucleotide biosynthetic process	0.642087
GO:0044209	AMP salvage	0.642857
GO:0004540	ribonuclease activity	0.643263
GO:0070469	respiratory chain	0.643445
GO:0051082	unfolded protein binding	0.643578
GO:0048872	homeostasis of number of cells	0.643579
GO:0002097	tRNA wobble base modification	0.643855
GO:0008047	enzyme activator activity	0.647059
GO:0061134	peptidase regulator activity	0.647059
GO:0008408	3'-5' exonuclease activity	0.649045
GO:0008654	phospholipid biosynthetic process	0.650617
GO:0009116	nucleoside metabolic process	0.652356
GO:0016652	oxidoreductase activity, acting on NAD(P)H, NAD(P) as acceptor	0.65276
GO:0006275	regulation of DNA replication	0.653279
GO:0044091	membrane biogenesis	0.654275
GO:0031071	cysteine desulfurase activity	0.655659
GO:0046039	GTP metabolic process	0.655761
GO:0009376	HslUV protease complex	0.656454
GO:0045262	plasma membrane proton-transporting ATP synthase complex, catalytic core F(1)	0.656599
GO:0009326	formate dehydrogenase complex	0.657033
GO:0016638	oxidoreductase activity, acting on the CH-NH2 group of donors	0.658957
GO:0009220	pyrimidine ribonucleotide biosynthetic process	0.65908
GO:0044271	cellular nitrogen compound biosynthetic process	0.663245
GO:0070283	radical SAM enzyme activity	0.663831
GO:0072527	pyrimidine-containing compound metabolic process	0.664683
GO:0090529	cell septum assembly	0.666647
GO:0008113	peptide-methionine (S)-S-oxide reductase activity	0.666667
GO:0019842	vitamin binding	0.666953
GO:0017169	CDP-alcohol phosphatidyltransferase activity	0.676471
GO:0044257	cellular protein catabolic process	0.67732
GO:0046132	pyrimidine ribonucleoside biosynthetic process	0.678446
GO:0032934	sterol binding	0.681818
GO:0008967	phosphoglycolate phosphatase activity	0.68252
GO:0008175	tRNA methyltransferase activity	0.683123
GO:0016765	transferase activity, transferring alkyl or aryl (other than methyl) groups	0.694503
GO:0009244	lipopolysaccharide core region biosynthetic process	0.696182
GO:0044255	cellular lipid metabolic process	0.697049
GO:0032392	DNA geometric change	0.697257
GO:0009063	cellular amino acid catabolic process	0.69937
GO:0006935	chemotaxis	0.704252
GO:0042954	lipoprotein transporter activity	0.710501
GO:0042364	water-soluble vitamin biosynthetic process	0.710537
GO:0006629	lipid metabolic process	0.71067
GO:0035821	modification of morphology or physiology of other organism	0.712214
GO:0046049	UMP metabolic process	0.713043
GO:0015755	fructose transport	0.714286
GO:0003935	GTP cyclohydrolase II activity	0.714286
GO:0051205	protein insertion into membrane	0.718887
GO:0005737	cytoplasm	0.719143
GO:1901271	lipooligosaccharide biosynthetic process	0.720536
GO:0006586	indolalkylamine metabolic process	0.722222
GO:0004497	monooxygenase activity	0.722487
GO:0003677	DNA binding	0.725476
GO:0042430	indole-containing compound metabolic process	0.728156
GO:0015804	neutral amino acid transport	0.730891
GO:0016813	hydrolase activity, acting on carbon-nitrogen (but not peptide) bonds, in linear amidines	0.730974
GO:0008233	peptidase activity	0.733438
GO:0019856	pyrimidine nucleobase biosynthetic process	0.734713
GO:0009240	isopentenyl diphosphate biosynthetic process	0.734713
GO:0016836	hydro-lyase activity	0.735835
GO:0000041	transition metal ion transport	0.736021
GO:0044764	multi-organism cellular process	0.73881
GO:0009247	glycolipid biosynthetic process	0.738842
GO:0015935	small ribosomal subunit	0.745058
GO:0004049	anthranilate synthase activity	0.745371
GO:0005509	calcium ion binding	0.749117
GO:0003746	translation elongation factor activity	0.749413
GO:0042128	nitrate assimilation	0.74942
GO:0006605	protein targeting	0.749893
GO:0046036	CTP metabolic process	0.756522
GO:0016868	intramolecular transferase activity, phosphotransferases	0.761308
GO:0040029	regulation of gene expression, epigenetic	0.761432
GO:0052803	imidazole-containing compound metabolic process	0.76154
GO:0005216	ion channel activity	0.765668
GO:0008135	translation factor activity, nucleic acid binding	0.766085
GO:0009205	purine ribonucleoside triphosphate metabolic process	0.768
GO:0051668	localization within membrane	0.770168
GO:0016893	endonuclease activity, active with either ribo- or deoxyribonucleic acids and producing 5'-phosphomonoesters	0.772541
GO:0008094	DNA-dependent ATPase activity	0.773211
GO:0005524	ATP binding	0.775457
GO:0009103	lipopolysaccharide biosynthetic process	0.777566
GO:0042279	nitrite reductase (cytochrome, ammonia-forming) activity	0.777778
GO:0006457	protein folding	0.779318
GO:0043211	carbohydrate-transporting ATPase activity	0.783866
GO:0046490	isopentenyl diphosphate metabolic process	0.784174
GO:0016114	terpenoid biosynthetic process	0.789474
GO:0006721	terpenoid metabolic process	0.789474
GO:0006222	UMP biosynthetic process	0.790514
GO:0044106	cellular amine metabolic process	0.791093
GO:1901607	alpha-amino acid biosynthetic process	0.791227
GO:0006241	CTP biosynthetic process	0.794466
GO:0055082	cellular chemical homeostasis	0.79513
GO:0005515	protein binding	0.798418
GO:0006399	tRNA metabolic process	0.801258
GO:0009072	aromatic amino acid family metabolic process	0.803256
GO:0009394	2'-deoxyribonucleotide metabolic process	0.804196
GO:0071705	nitrogen compound transport	0.807957
GO:0006811	ion transport	0.808487
GO:0016860	intramolecular oxidoreductase activity	0.808672
GO:0009168	purine ribonucleoside monophosphate biosynthetic process	0.80877
GO:0009167	purine ribonucleoside monophosphate metabolic process	0.80877
GO:0006261	DNA-dependent DNA replication	0.810968
GO:0004146	dihydrofolate reductase activity	0.81348
GO:0051188	cofactor biosynthetic process	0.814614
GO:0019104	DNA N-glycosylase activity	0.818182
GO:0006207	'de novo' pyrimidine nucleobase biosynthetic process	0.818182
GO:0044723	single-organism carbohydrate metabolic process	0.820387
GO:0009209	pyrimidine ribonucleoside triphosphate biosynthetic process	0.820912
GO:0015980	energy derivation by oxidation of organic compounds	0.821568
GO:0003678	DNA helicase activity	0.821856
GO:0042777	plasma membrane ATP synthesis coupled proton transport	0.824176
GO:0009199	ribonucleoside triphosphate metabolic process	0.824968
GO:0006546	glycine catabolic process	0.825
GO:0016597	amino acid binding	0.826246
GO:0008616	queuosine biosynthetic process	0.829191
GO:0022838	substrate-specific channel activity	0.829525
GO:0061024	membrane organization	0.83055
GO:0046486	glycerolipid metabolic process	0.831482
GO:0009276	Gram-negative-bacterium-type cell wall	0.831753
GO:0009317	acetyl-CoA carboxylase complex	0.832843
GO:0009069	serine family amino acid metabolic process	0.833509
GO:0006525	arginine metabolic process	0.834786
GO:0016298	lipase activity	0.837891
GO:0016874	ligase activity	0.838921
GO:0015849	organic acid transport	0.839715
GO:1901068	guanosine-containing compound metabolic process	0.842898
GO:0031224	intrinsic to membrane	0.846472
GO:0009070	serine family amino acid biosynthetic process	0.846798
GO:0043648	dicarboxylic acid metabolic process	0.84778
GO:0003933	GTP cyclohydrolase activity	0.848485
GO:0006265	DNA topological change	0.848974
GO:0001071	nucleic acid binding transcription factor activity	0.852522
GO:1901606	alpha-amino acid catabolic process	0.858477
GO:0046128	purine ribonucleoside metabolic process	0.859212
GO:0009119	ribonucleoside metabolic process	0.859451
GO:0006099	tricarboxylic acid cycle	0.860616
GO:0034061	DNA polymerase activity	0.86095
GO:0016857	racemase and epimerase activity, acting on carbohydrates and derivatives	0.860963
GO:0008081	phosphoric diester hydrolase activity	0.862299
GO:0016776	phosphotransferase activity, phosphate group as acceptor	0.866594
GO:0006071	glycerol metabolic process	0.866667
GO:0015407	monosaccharide-transporting ATPase activity	0.866667
GO:0016620	oxidoreductase activity, acting on the aldehyde or oxo group of donors, NAD or NADP as acceptor	0.868852
GO:0019239	deaminase activity	0.872728
GO:0016758	transferase activity, transferring hexosyl groups	0.872893
GO:0009073	aromatic amino acid family biosynthetic process	0.873123
GO:0045426	quinone cofactor biosynthetic process	0.873305
GO:0030203	glycosaminoglycan metabolic process	0.873418
GO:0019751	polyol metabolic process	0.873563
GO:0032259	methylation	0.876854
GO:0046467	membrane lipid biosynthetic process	0.87861
GO:0003697	single-stranded DNA binding	0.878788
GO:0009126	purine nucleoside monophosphate metabolic process	0.881578
GO:0009127	purine nucleoside monophosphate biosynthetic process	0.881578
GO:0006730	one-carbon metabolic process	0.882585
GO:0016702	oxidoreductase activity, acting on single donors with incorporation of molecular oxygen, incorporation of two atoms of oxygen	0.882611
GO:0009141	nucleoside triphosphate metabolic process	0.883518
GO:0000096	sulfur amino acid metabolic process	0.884451
GO:0016887	ATPase activity	0.884788
GO:0050661	NADP binding	0.885637
GO:0006650	glycerophospholipid metabolic process	0.887672
GO:0046493	lipid A metabolic process	0.887672
GO:0016662	oxidoreductase activity, acting on other nitrogenous compounds as donors, cytochrome as acceptor	0.888603
GO:0006886	intracellular protein transport	0.889148
GO:1901661	quinone metabolic process	0.890476
GO:0050896	response to stimulus	0.8913
GO:0051119	sugar transmembrane transporter activity	0.891629
GO:0008649	rRNA methyltransferase activity	0.892901
GO:0033013	tetrapyrrole metabolic process	0.893491
GO:0042626	ATPase activity, coupled to transmembrane movement of substances	0.893551
GO:0000097	sulfur amino acid biosynthetic process	0.894968
GO:0009274	peptidoglycan-based cell wall	0.896159
GO:0043604	amide biosynthetic process	0.896808
GO:0004529	exodeoxyribonuclease activity	0.897031
GO:0005618	cell wall	0.897789
GO:0009245	lipid A biosynthetic process	0.897855
GO:0022613	ribonucleoprotein complex biogenesis	0.898062
GO:0006720	isoprenoid metabolic process	0.898621
GO:0016820	hydrolase activity, acting on acid anhydrides, catalyzing transmembrane movement of substances	0.901384
GO:0030246	carbohydrate binding	0.904773
GO:0034613	cellular protein localization	0.904975
GO:0015081	sodium ion transmembrane transporter activity	0.908985
GO:0031167	rRNA methylation	0.909422
GO:0040011	locomotion	0.909523
GO:0030001	metal ion transport	0.911121
GO:0017171	serine hydrolase activity	0.911377
GO:0016054	organic acid catabolic process	0.91291
GO:0006189	'de novo' IMP biosynthetic process	0.913043
GO:0001883	purine nucleoside binding	0.914025
GO:0019288	isopentenyl diphosphate biosynthetic process, mevalonate-independent pathway	0.916667
GO:0006091	generation of precursor metabolites and energy	0.917196
GO:0022603	regulation of anatomical structure morphogenesis	0.918367
GO:0033014	tetrapyrrole biosynthetic process	0.919078
GO:0008026	ATP-dependent helicase activity	0.920425
GO:0042278	purine nucleoside metabolic process	0.920467
GO:0004252	serine-type endopeptidase activity	0.920475
GO:0009117	nucleotide metabolic process	0.921265
GO:0042180	cellular ketone metabolic process	0.921435
GO:0051287	NAD binding	0.921616
GO:0042440	pigment metabolic process	0.923172
GO:0015075	ion transmembrane transporter activity	0.923691
GO:0006974	response to DNA damage stimulus	0.923758
GO:0009166	nucleotide catabolic process	0.92378
GO:0000287	magnesium ion binding	0.924152
GO:0004601	peroxidase activity	0.924901
GO:0015399	primary active transmembrane transporter activity	0.92606
GO:0030554	adenyl nucleotide binding	0.92633
GO:0008652	cellular amino acid biosynthetic process	0.92635
GO:0044238	primary metabolic process	0.926717
GO:0043241	protein complex disassembly	0.929064
GO:1901360	organic cyclic compound metabolic process	0.929206
GO:0046983	protein dimerization activity	0.929928
GO:0008299	isoprenoid biosynthetic process	0.930517
GO:0006402	mRNA catabolic process	0.931889
GO:0009110	vitamin biosynthetic process	0.932413
GO:0022803	passive transmembrane transporter activity	0.932679
GO:0032549	ribonucleoside binding	0.933464
GO:0008483	transaminase activity	0.934426
GO:0009148	pyrimidine nucleoside triphosphate biosynthetic process	0.934675
GO:0032550	purine ribonucleoside binding	0.93576
GO:0006364	rRNA processing	0.93673
GO:0019693	ribose phosphate metabolic process	0.938587
GO:0051128	regulation of cellular component organization	0.938611
GO:0051186	cofactor metabolic process	0.938682
GO:0042597	periplasmic space	0.939546
GO:0043412	macromolecule modification	0.941284
GO:0019752	carboxylic acid metabolic process	0.941518
GO:0009399	nitrogen fixation	0.941519
GO:0061505	DNA topoisomerase II activity	0.942208
GO:0016627	oxidoreductase activity, acting on the CH-CH group of donors	0.942333
GO:0006259	DNA metabolic process	0.942753
GO:0042181	ketone biosynthetic process	0.945053
GO:0009084	glutamine family amino acid biosynthetic process	0.946661
GO:0043650	dicarboxylic acid biosynthetic process	0.947107
GO:0016616	oxidoreductase activity, acting on the CH-OH group of donors, NAD or NADP as acceptor	0.948117
GO:0008236	serine-type peptidase activity	0.948185
GO:0006813	potassium ion transport	0.948201
GO:0008484	sulfuric ester hydrolase activity	0.949418
GO:0044282	small molecule catabolic process	0.949865
GO:1901615	organic hydroxy compound metabolic process	0.95013
GO:0000166	nucleotide binding	0.951525
GO:0046395	carboxylic acid catabolic process	0.952153
GO:0046034	ATP metabolic process	0.952219
GO:0006139	nucleobase-containing compound metabolic process	0.952418
GO:0072329	monocarboxylic acid catabolic process	0.953087
GO:0043624	cellular protein complex disassembly	0.954545
GO:0044724	single-organism carbohydrate catabolic process	0.956317
GO:0009064	glutamine family amino acid metabolic process	0.956975
GO:0070727	cellular macromolecule localization	0.958205
GO:0015145	monosaccharide transmembrane transporter activity	0.958267
GO:0016829	lyase activity	0.959127
GO:0071709	membrane assembly	0.959804
GO:0006979	response to oxidative stress	0.960561
GO:0032984	macromolecular complex disassembly	0.963854
GO:0034637	cellular carbohydrate biosynthetic process	0.965266
GO:0044462	external encapsulating structure part	0.967366
GO:0043603	cellular amide metabolic process	0.968337
GO:0016741	transferase activity, transferring one-carbon groups	0.970016
GO:1901137	carbohydrate derivative biosynthetic process	0.971578
GO:0016773	phosphotransferase activity, alcohol group as acceptor	0.972221
GO:0009060	aerobic respiration	0.972223
GO:0006820	anion transport	0.97235
GO:0032559	adenyl ribonucleotide binding	0.973104
GO:0016757	transferase activity, transferring glycosyl groups	0.973477
GO:1901292	nucleoside phosphate catabolic process	0.97348
GO:0009161	ribonucleoside monophosphate metabolic process	0.974073
GO:0009156	ribonucleoside monophosphate biosynthetic process	0.974073
GO:0008173	RNA methyltransferase activity	0.974711
GO:0044205	'de novo' UMP biosynthetic process	0.975
GO:0008238	exopeptidase activity	0.975635
GO:0050660	flavin adenine dinucleotide binding	0.975818
GO:0022890	inorganic cation transmembrane transporter activity	0.975948
GO:0016861	intramolecular oxidoreductase activity, interconverting aldoses and ketoses	0.977262
GO:0005996	monosaccharide metabolic process	0.978891
GO:0009067	aspartate family amino acid biosynthetic process	0.979061
GO:0044711	single-organism biosynthetic process	0.979126
GO:0046912	transferase activity, transferring acyl groups, acyl groups converted into alkyl on transfer	0.979278
GO:0006188	IMP biosynthetic process	0.979572
GO:0015711	organic anion transport	0.979867
GO:0046148	pigment biosynthetic process	0.981124
GO:0009150	purine ribonucleotide metabolic process	0.981167
GO:0004042	acetyl-CoA:L-glutamate N-acetyltransferase activity	0.981651
GO:0034212	peptide N-acetyltransferase activity	0.981651
GO:0008104	protein localization	0.983989
GO:0016021	integral to membrane	0.984361
GO:0016053	organic acid biosynthetic process	0.984463
GO:0016772	transferase activity, transferring phosphorus-containing groups	0.984891
GO:0004520	endodeoxyribonuclease activity	0.986228
GO:0048878	chemical homeostasis	0.986567
GO:0016854	racemase and epimerase activity	0.987339
GO:0006415	translational termination	0.988019
GO:0004527	exonuclease activity	0.989305
GO:2000112	regulation of cellular macromolecule biosynthetic process	0.989449
GO:1901566	organonitrogen compound biosynthetic process	0.990668
GO:0009066	aspartate family amino acid metabolic process	0.990782
GO:0052689	carboxylic ester hydrolase activity	0.991779
GO:0016831	carboxy-lyase activity	0.991874
GO:0006260	DNA replication	0.992063
GO:0017076	purine nucleotide binding	0.992193
GO:0044712	single-organism catabolic process	0.99228
GO:0043414	macromolecule methylation	0.992337
GO:0046653	tetrahydrofolate metabolic process	0.992547
GO:0005886	plasma membrane	0.992641
GO:0035639	purine ribonucleoside triphosphate binding	0.992829
GO:0044767	single-organism developmental process	0.99285
GO:0030312	external encapsulating structure	0.993088
GO:0031975	envelope	0.993088
GO:0043231	intracellular membrane-bounded organelle	0.993339
GO:0048869	cellular developmental process	0.993511
GO:0016413	O-acetyltransferase activity	0.993848
GO:0016408	C-acyltransferase activity	0.993855
GO:0016879	ligase activity, forming carbon-nitrogen bonds	0.993944
GO:0005342	organic acid transmembrane transporter activity	0.993974
GO:0005976	polysaccharide metabolic process	0.994016
GO:0016796	exonuclease activity, active with either ribo- or deoxyribonucleic acids and producing 5'-phosphomonoesters	0.99405
GO:0090407	organophosphate biosynthetic process	0.994202
GO:0044763	single-organism cellular process	0.99491
GO:0033692	cellular polysaccharide biosynthetic process	0.994997
GO:0030145	manganese ion binding	0.995147
GO:0010556	regulation of macromolecule biosynthetic process	0.995163
GO:0016866	intramolecular transferase activity	0.995665
GO:0016668	oxidoreductase activity, acting on a sulfur group of donors, NAD(P) as acceptor	0.995999
GO:0044445	cytosolic part	0.996645
GO:0000271	polysaccharide biosynthetic process	0.996825
GO:0016051	carbohydrate biosynthetic process	0.996921
GO:0044264	cellular polysaccharide metabolic process	0.99694
GO:0032502	developmental process	0.996956
GO:0044699	single-organism process	0.997109
GO:0004536	deoxyribonuclease activity	0.997155
GO:0070035	purine NTP-dependent helicase activity	0.997361
GO:0050793	regulation of developmental process	0.997364
GO:0022604	regulation of cell morphogenesis	0.99753
GO:0046434	organophosphate catabolic process	0.997655
GO:0017111	nucleoside-triphosphatase activity	0.997712
GO:0006200	ATP catabolic process	0.997875
GO:0043227	membrane-bounded organelle	0.997923
GO:0044262	cellular carbohydrate metabolic process	0.998096
GO:0016301	kinase activity	0.998227
GO:0008270	zinc ion binding	0.998505
GO:0006733	oxidoreduction coenzyme metabolic process	0.998692
GO:1901136	carbohydrate derivative catabolic process	0.99873
GO:0071704	organic substance metabolic process	0.998735
GO:0009451	RNA modification	0.998873
GO:0030288	outer membrane-bounded periplasmic space	0.999203
GO:0006464	cellular protein modification process	0.999235
GO:0044765	single-organism transport	0.999409
GO:0010468	regulation of gene expression	0.999429
GO:0016070	RNA metabolic process	0.999497
GO:0072521	purine-containing compound metabolic process	0.999525
GO:0005694	chromosome	0.999529
GO:0008757	S-adenosylmethionine-dependent methyltransferase activity	0.999536
GO:0051539	4 iron, 4 sulfur cluster binding	0.999543
GO:1901565	organonitrogen compound catabolic process	0.999571
GO:0019439	aromatic compound catabolic process	0.999587
GO:1901293	nucleoside phosphate biosynthetic process	0.999665
GO:0016769	transferase activity, transferring nitrogenous groups	0.999696
GO:0016903	oxidoreductase activity, acting on the aldehyde or oxo group of donors	0.999764
GO:0006195	purine nucleotide catabolic process	0.999769
GO:0008509	anion transmembrane transporter activity	0.999788
GO:0006753	nucleoside phosphate metabolic process	0.999844
GO:0016787	hydrolase activity	0.999847
GO:0006790	sulfur compound metabolic process	0.999852
GO:0006725	cellular aromatic compound metabolic process	0.999854
GO:0008374	O-acyltransferase activity	0.999857
GO:0046483	heterocycle metabolic process	0.999874
GO:0044272	sulfur compound biosynthetic process	0.999884
GO:1901361	organic cyclic compound catabolic process	0.999889
GO:0044270	cellular nitrogen compound catabolic process	0.99991
GO:0034655	nucleobase-containing compound catabolic process	0.999925
GO:0005829	cytosol	0.999946
GO:0046700	heterocycle catabolic process	0.999946
GO:0009203	ribonucleoside triphosphate catabolic process	0.999949
GO:0034660	ncRNA metabolic process	0.999952
GO:0008360	regulation of cell shape	0.999957
GO:0006022	aminoglycan metabolic process	0.999959
GO:0003674	molecular_function	0.99996
GO:1901658	glycosyl compound catabolic process	0.999969
GO:0046873	metal ion transmembrane transporter activity	0.99997
GO:0006520	cellular amino acid metabolic process	0.999971
GO:0072523	purine-containing compound catabolic process	0.999971
GO:0006082	organic acid metabolic process	0.999972
GO:0048037	cofactor binding	0.999983
GO:0005575	cellular_component	0.999983
GO:0016798	hydrolase activity, acting on glycosyl bonds	0.999987
GO:0006396	RNA processing	0.999989
GO:1901657	glycosyl compound metabolic process	0.99999
GO:0034641	cellular nitrogen compound metabolic process	0.999991
GO:0009146	purine nucleoside triphosphate catabolic process	0.999991
GO:0004672	protein kinase activity	0.999994
GO:0009261	ribonucleotide catabolic process	0.999994
GO:0032989	cellular component morphogenesis	0.999995
GO:0009207	purine ribonucleoside triphosphate catabolic process	0.999995
GO:0006807	nitrogen compound metabolic process	0.999996
GO:0055085	transmembrane transport	0.999997
GO:0046130	purine ribonucleoside catabolic process	0.999998
GO:0003824	catalytic activity	0.999998
GO:0005488	binding	0.999998
GO:0009143	nucleoside triphosphate catabolic process	0.999998
GO:0042454	ribonucleoside catabolic process	0.999998
GO:0016817	hydrolase activity, acting on acid anhydrides	0.999998
GO:0009154	purine ribonucleotide catabolic process	0.999998
GO:0009164	nucleoside catabolic process	0.999998
GO:0044425	membrane part	0.999999
GO:0044281	small molecule metabolic process	0.999999
GO:0016614	oxidoreductase activity, acting on CH-OH group of donors	0.999999
GO:0006152	purine nucleoside catabolic process	1
GO:0044248	cellular catabolic process	1
GO:0051716	cellular response to stimulus	1
GO:0009288	bacterial-type flagellum	1
GO:0071944	cell periphery	1
GO:1901135	carbohydrate derivative metabolic process	1
GO:0016849	phosphorus-oxygen lyase activity	1
GO:0019637	organophosphate metabolic process	1
GO:0007154	cell communication	1
GO:0044700	single organism signaling	1
GO:0055086	nucleobase-containing small molecule metabolic process	1
GO:0004872	receptor activity	1
GO:1901575	organic substance catabolic process	1
GO:0060089	molecular transducer activity	1
GO:0005975	carbohydrate metabolic process	1
GO:0009056	catabolic process	1
GO:0043168	anion binding	1
GO:0023052	signaling	1
GO:0051179	localization	1
GO:0032555	purine ribonucleotide binding	1
GO:1901564	organonitrogen compound metabolic process	1
GO:0016020	membrane	1
GO:0008150	biological_process	1
GO:0051234	establishment of localization	1
GO:0043167	ion binding	1
GO:0044710	single-organism metabolic process	1
GO:0005215	transporter activity	1
GO:1901265	nucleoside phosphate binding	1
GO:0036094	small molecule binding	1
GO:0001882	nucleoside binding	1
GO:0007165	signal transduction	1
GO:0006508	proteolysis	1
GO:0043234	protein complex	1
GO:0006793	phosphorus metabolic process	1
GO:0034622	cellular macromolecular complex assembly	1
GO:0043623	cellular protein complex assembly	1
GO:0043022	ribosome binding	1
GO:0071822	protein complex subunit organization	1
GO:0008984	protein-glutamate methylesterase activity	1
GO:0008794	arsenate reductase (glutaredoxin) activity	1
GO:0008999	ribosomal-protein-alanine N-acetyltransferase activity	1
GO:0004797	thymidine kinase activity	1
GO:0030423	targeting of mRNA for destruction involved in RNA interference	1
GO:0000036	ACP phosphopantetheine attachment site binding involved in fatty acid biosynthetic process	1
GO:0030614	oxidoreductase activity, acting on phosphorus or arsenic in donors, disulfide as acceptor	1
GO:0055076	transition metal ion homeostasis	1
GO:0055080	cation homeostasis	1
GO:0031564	transcription antitermination	1
GO:0030414	peptidase inhibitor activity	1
GO:0009615	response to virus	1
GO:0048856	anatomical structure development	1
GO:0051715	cytolysis in other organism	1
GO:0035335	peptidyl-tyrosine dephosphorylation	1
GO:0044620	ACP phosphopantetheine attachment site binding	1
GO:0004799	thymidylate synthase activity	1
GO:0008725	DNA-3-methyladenine glycosylase activity	1
GO:0072586	DNA topoisomerase (ATP-hydrolyzing) regulator activity	1
GO:0008908	isochorismatase activity	1
GO:0009379	Holliday junction helicase complex	1
GO:0019285	glycine betaine biosynthetic process from choline	1
GO:0030695	GTPase regulator activity	1
GO:0000996	core DNA-dependent RNA polymerase binding promoter specificity activity	1
GO:0015591	D-ribose transmembrane transporter activity	1
GO:0003899	DNA-directed RNA polymerase activity	1
GO:0043547	positive regulation of GTPase activity	1
GO:0019242	methylglyoxal biosynthetic process	1
GO:0016987	sigma factor activity	1
GO:0016989	sigma factor antagonist activity	1
GO:0006473	protein acetylation	1
GO:0006474	N-terminal protein amino acid acetylation	1
GO:0006662	glycerol ether metabolic process	1
GO:0016783	sulfurtransferase activity	1
GO:0033875	ribonucleoside bisphosphate metabolic process	1
GO:0032968	positive regulation of transcription elongation from RNA polymerase II promoter	1
GO:0031047	gene silencing by RNA	1
GO:0070525	threonylcarbamoyladenosine metabolic process	1
GO:0035194	posttranscriptional gene silencing by RNA	1
GO:0006368	transcription elongation from RNA polymerase II promoter	1
GO:0042030	ATPase inhibitor activity	1
GO:0044364	disruption of cells of other organism	1
GO:0006810	transport	1
GO:0006378	mRNA polyadenylation	1
GO:0060698	endoribonuclease inhibitor activity	1
GO:0060699	regulation of endoribonuclease activity	1
GO:0015752	D-ribose transport	1
GO:0004596	peptide alpha-N-acetyltransferase activity	1
GO:0051536	iron-sulfur cluster binding	1
GO:0031227	intrinsic to endoplasmic reticulum membrane	1
GO:0000027	ribosomal large subunit assembly	1
GO:0004322	ferroxidase activity	1
GO:0015991	ATP hydrolysis coupled proton transport	1
GO:0001539	ciliary or bacterial-type flagellar motility	1
GO:0008693	3-hydroxydecanoyl-[acyl-carrier-protein] dehydratase activity	1
GO:0008692	3-hydroxybutyryl-CoA epimerase activity	1
GO:0031640	killing of cells of other organism	1
GO:0000000	All	1
GO:0044179	hemolysis in other organism	1
GO:0008645	hexose transport	1
GO:0008657	DNA topoisomerase (ATP-hydrolyzing) inhibitor activity	1
GO:0019954	asexual reproduction	1
GO:0000413	protein peptidyl-prolyl isomerization	1
GO:0006767	water-soluble vitamin metabolic process	1
GO:0019720	Mo-molybdopterin cofactor metabolic process	1
GO:2000372	negative regulation of DNA topoisomerase (ATP-hydrolyzing) activity	1
GO:2000371	regulation of DNA topoisomerase (ATP-hydrolyzing) activity	1
GO:0017003	protein-heme linkage	1
GO:0032508	DNA duplex unwinding	1
GO:0032505	reproduction of a single-celled organism	1
GO:0047451	3-hydroxyoctanoyl-[acyl-carrier-protein] dehydratase activity	1
GO:0009266	response to temperature stimulus	1
GO:0009265	2'-deoxyribonucleotide biosynthetic process	1
GO:0006576	cellular biogenic amine metabolic process	1
GO:0006168	adenine salvage	1
GO:0061135	endopeptidase regulator activity	1
GO:0046943	carboxylic acid transmembrane transporter activity	1
GO:0016676	oxidoreductase activity, acting on a heme group of donors, oxygen as acceptor	1
GO:0015405	P-P-bond-hydrolysis-driven transmembrane transporter activity	1
GO:0032780	negative regulation of ATPase activity	1
GO:0008428	ribonuclease inhibitor activity	1
GO:0008821	crossover junction endodeoxyribonuclease activity	1
GO:0000270	peptidoglycan metabolic process	1
GO:0005096	GTPase activator activity	1
GO:0016876	ligase activity, forming aminoacyl-tRNA and related compounds	1
GO:0016681	oxidoreductase activity, acting on diphenols and related substances as donors, cytochrome as acceptor	1
GO:0016818	hydrolase activity, acting on acid anhydrides, in phosphorus-containing anhydrides	1
GO:0032074	negative regulation of nuclease activity	1
GO:0060590	ATPase regulator activity	1
GO:0016421	CoA carboxylase activity	1
GO:0019695	choline metabolic process	1
GO:1901663	quinone biosynthetic process	1
GO:0015232	heme transporter activity	1
GO:0006223	uracil salvage	1
GO:0005351	sugar:hydrogen symporter activity	1
GO:0043733	DNA-3-methylbase glycosylase activity	1
GO:0016803	ether hydrolase activity	1
GO:0000902	cell morphogenesis	1
GO:0000906	6,7-dimethyl-8-ribityllumazine synthase activity	1
GO:0016246	RNA interference	1
GO:0030261	chromosome condensation	1
GO:0009653	anatomical structure morphogenesis	1
GO:0004463	leukotriene-A4 hydrolase activity	1
GO:0051238	sequestering of metal ion	1
GO:0004869	cysteine-type endopeptidase inhibitor activity	1
GO:0004866	endopeptidase inhibitor activity	1
GO:0004871	signal transducer activity	1
GO:0034243	regulation of transcription elongation from RNA polymerase II promoter	1
GO:0070038	rRNA (pseudouridine-N3-)-methyltransferase activity	1
GO:0004435	phosphatidylinositol phospholipase C activity	1
GO:0043165	Gram-negative-bacterium-type cell outer membrane assembly	1
GO:0015267	channel activity	1
GO:0050801	ion homeostasis	1
GO:0051262	protein tetramerization	1
GO:0004812	aminoacyl-tRNA ligase activity	1
GO:0060701	negative regulation of ribonuclease activity	1
GO:0060702	negative regulation of endoribonuclease activity	1
GO:0060700	regulation of ribonuclease activity	1
GO:0019835	cytolysis	1
GO:0000990	core RNA polymerase binding transcription factor activity	1
GO:0051276	chromosome organization	1
GO:0042254	ribosome biogenesis	1
GO:0016462	pyrophosphatase activity	1

## Sheet: Soap-GenemarkNotRast
Nodes	GO Name	P-value
GO:0004803	transposase activity	1.20503e-07
GO:0032196	transposition	5.8783e-07
GO:0003676	nucleic acid binding	4.62325e-06
GO:0032991	macromolecular complex	7.6541e-05
GO:0005198	structural molecule activity	0.000990866
GO:0006313	transposition, DNA-mediated	0.0010759
GO:0006259	DNA metabolic process	0.00174529
GO:0009987	cellular process	0.00287476
GO:0019213	deacetylase activity	0.00306767
GO:0051704	multi-organism process	0.00492774
GO:0006412	translation	0.00602054
GO:0008777	acetylornithine deacetylase activity	0.00696864
GO:0042887	amide transmembrane transporter activity	0.00797872
GO:0044260	cellular macromolecule metabolic process	0.00806208
GO:0051192	prosthetic group binding	0.00900901
GO:0044238	primary metabolic process	0.00971737
GO:0043226	organelle	0.0100819
GO:0044237	cellular metabolic process	0.0108515
GO:0043170	macromolecule metabolic process	0.013457
GO:0009366	enterobactin synthetase complex	0.0159716
GO:0015440	peptide-transporting ATPase activity	0.0198675
GO:0046189	phenol-containing compound biosynthetic process	0.0199994
GO:0044764	multi-organism cellular process	0.0205223
GO:0009239	enterobactin biosynthetic process	0.0205473
GO:0008565	protein transporter activity	0.0220759
GO:0019290	siderophore biosynthetic process	0.0259067
GO:0046386	deoxyribose phosphate catabolic process	0.0285191
GO:0071704	organic substance metabolic process	0.0291839
GO:0009237	siderophore metabolic process	0.0292887
GO:0043229	intracellular organelle	0.030549
GO:2001060	D-glycero-D-manno-heptose 7-phosphate metabolic process	0.0318559
GO:0004143	diacylglycerol kinase activity	0.0319554
GO:0009238	enterobactin metabolic process	0.0330138
GO:2001061	D-glycero-D-manno-heptose 7-phosphate biosynthetic process	0.0330211
GO:0000228	nuclear chromosome	0.0344828
GO:0044444	cytoplasmic part	0.0351574
GO:0005658	alpha DNA polymerase:primase complex	0.0366492
GO:0043566	structure-specific DNA binding	0.0374811
GO:0005275	amine transmembrane transporter activity	0.0433777
GO:0044428	nuclear part	0.0434783
GO:0015181	arginine transmembrane transporter activity	0.0448375
GO:1901617	organic hydroxy compound biosynthetic process	0.0465515
GO:0006269	DNA replication, synthesis of RNA primer	0.0465762
GO:0004634	phosphopyruvate hydratase activity	0.047619
GO:0009325	nitrate reductase complex	0.048795
GO:0043043	peptide biosynthetic process	0.0514493
GO:0044550	secondary metabolite biosynthetic process	0.0515868
GO:0030529	ribonucleoprotein complex	0.052532
GO:0031974	membrane-enclosed lumen	0.0527932
GO:0052192	movement in environment of other organism involved in symbiotic interaction	0.0532442
GO:0048610	cellular process involved in reproduction	0.0548454
GO:0015809	arginine transport	0.0571313
GO:0009264	deoxyribonucleotide catabolic process	0.0589164
GO:0071806	protein transmembrane transport	0.0602541
GO:0030256	type I protein secretion system complex	0.0606318
GO:0044422	organelle part	0.0619266
GO:0009318	exodeoxyribonuclease VII complex	0.0624533
GO:0019692	deoxyribose phosphate metabolic process	0.0628065
GO:0006310	DNA recombination	0.0633369
GO:0051825	adhesion to other organism involved in symbiotic interaction	0.0638298
GO:0044267	cellular protein metabolic process	0.0643994
GO:0034755	iron ion transmembrane transport	0.0681818
GO:0019843	rRNA binding	0.0684072
GO:0019538	protein metabolic process	0.0711765
GO:0019748	secondary metabolic process	0.0736772
GO:0022610	biological adhesion	0.0779318
GO:0030030	cell projection organization	0.0900664
GO:0009262	deoxyribonucleotide metabolic process	0.0901441
GO:0004139	deoxyribose-phosphate aldolase activity	0.0909091
GO:0005634	nucleus	0.0909091
GO:0018958	phenol-containing compound metabolic process	0.0925416
GO:0019068	virion assembly	0.0942868
GO:0045184	establishment of protein localization	0.0944866
GO:0042995	cell projection	0.0952273
GO:0006518	peptide metabolic process	0.0977779
GO:0005576	extracellular region	0.10021
GO:0016746	transferase activity, transferring acyl groups	0.100875
GO:0046903	secretion	0.102451
GO:0032993	protein-DNA complex	0.106415
GO:0000015	phosphopyruvate hydratase complex	0.106506
GO:0006308	DNA catabolic process	0.108004
GO:0031263	amine-transporting ATPase activity	0.10939
GO:0016817	hydrolase activity, acting on acid anhydrides	0.110538
GO:0016661	oxidoreductase activity, acting on other nitrogenous compounds as donors	0.112249
GO:0019012	virion	0.112587
GO:0044423	virion part	0.112587
GO:0006547	histidine metabolic process	0.113553
GO:0051087	chaperone binding	0.115842
GO:0030253	protein secretion by the type I secretion system	0.116179
GO:0000105	histidine biosynthetic process	0.121319
GO:0015424	amino acid-transporting ATPase activity	0.121951
GO:0015174	basic amino acid transmembrane transporter activity	0.121951
GO:0015399	primary active transmembrane transporter activity	0.122496
GO:0006865	amino acid transport	0.129906
GO:0008610	lipid biosynthetic process	0.130492
GO:0044421	extracellular region part	0.131693
GO:0005623	cell	0.132175
GO:0044464	cell part	0.132175
GO:0005381	iron ion transmembrane transporter activity	0.132353
GO:0051253	negative regulation of RNA metabolic process	0.133267
GO:0016780	phosphotransferase activity, for other substituted phosphate groups	0.134074
GO:0044270	cellular nitrogen compound catabolic process	0.135069
GO:0046700	heterocycle catabolic process	0.137094
GO:0044427	chromosomal part	0.138716
GO:0044446	intracellular organelle part	0.13887
GO:0009289	pilus	0.139373
GO:0034655	nucleobase-containing compound catabolic process	0.142002
GO:0016820	hydrolase activity, acting on acid anhydrides, catalyzing transmembrane movement of substances	0.143038
GO:0043090	amino acid import	0.144731
GO:0045892	negative regulation of transcription, DNA-dependent	0.145297
GO:0015849	organic acid transport	0.153922
GO:0051649	establishment of localization in cell	0.154591
GO:0016811	hydrolase activity, acting on carbon-nitrogen (but not peptide) bonds, in linear amides	0.154717
GO:0044699	single-organism process	0.156239
GO:0004518	nuclease activity	0.157745
GO:0008897	holo-[acyl-carrier-protein] synthase activity	0.157895
GO:0016052	carbohydrate catabolic process	0.16019
GO:1901136	carbohydrate derivative catabolic process	0.160977
GO:0015598	arginine-importing ATPase activity	0.16129
GO:0033036	macromolecule localization	0.161859
GO:1901361	organic cyclic compound catabolic process	0.162854
GO:0019048	modulation by virus of host morphology or physiology	0.166667
GO:0043233	organelle lumen	0.168168
GO:0006413	translational initiation	0.169493
GO:0015197	peptide transporter activity	0.171348
GO:0000003	reproduction	0.172657
GO:0019439	aromatic compound catabolic process	0.179625
GO:0031072	heat shock protein binding	0.189109
GO:0016832	aldehyde-lyase activity	0.192982
GO:0043604	amide biosynthetic process	0.193478
GO:0065008	regulation of biological quality	0.194638
GO:0016032	viral process	0.194805
GO:0009166	nucleotide catabolic process	0.194923
GO:0051537	2 iron, 2 sulfur cluster binding	0.196078
GO:0042623	ATPase activity, coupled	0.196891
GO:0015802	basic amino acid transport	0.199457
GO:0019062	viral attachment to host cell	0.2
GO:0019073	viral DNA genome packaging	0.2
GO:0031981	nuclear lumen	0.2
GO:0044454	nuclear chromosome part	0.2
GO:0015031	protein transport	0.201694
GO:0000041	transition metal ion transport	0.203704
GO:0006323	DNA packaging	0.204769
GO:0022900	electron transport chain	0.205627
GO:0000156	phosphorelay response regulator activity	0.207254
GO:0070013	intracellular organelle lumen	0.207729
GO:0008940	nitrate reductase activity	0.210526
GO:0035821	modification of morphology or physiology of other organism	0.210949
GO:0016859	cis-trans isomerase activity	0.213465
GO:0009190	cyclic nucleotide biosynthetic process	0.217775
GO:0044419	interspecies interaction between organisms	0.219061
GO:0008855	exodeoxyribonuclease VII activity	0.222222
GO:0008968	D-sedoheptulose 7-phosphate isomerase activity	0.222222
GO:0006261	DNA-dependent DNA replication	0.223529
GO:0050793	regulation of developmental process	0.224151
GO:0044763	single-organism cellular process	0.226768
GO:0051701	interaction with host	0.227273
GO:0022604	regulation of cell morphogenesis	0.229457
GO:0009420	bacterial-type flagellum filament	0.230769
GO:0016810	hydrolase activity, acting on carbon-nitrogen (but not peptide) bonds	0.237702
GO:0043169	cation binding	0.238096
GO:0032940	secretion by cell	0.240638
GO:0046401	lipopolysaccharide core region metabolic process	0.242424
GO:0072330	monocarboxylic acid biosynthetic process	0.243957
GO:0004527	exonuclease activity	0.244094
GO:0071702	organic substance transport	0.244712
GO:0009890	negative regulation of biosynthetic process	0.24478
GO:0051172	negative regulation of nitrogen compound metabolic process	0.249414
GO:0035556	intracellular signal transduction	0.249792
GO:0015627	type II protein secretion system complex	0.251006
GO:0009892	negative regulation of metabolic process	0.25162
GO:0019829	cation-transporting ATPase activity	0.25293
GO:0010629	negative regulation of gene expression	0.25445
GO:0031327	negative regulation of cellular biosynthetic process	0.256077
GO:0035639	purine ribonucleoside triphosphate binding	0.257592
GO:0052803	imidazole-containing compound metabolic process	0.258342
GO:0044445	cytosolic part	0.261743
GO:1901292	nucleoside phosphate catabolic process	0.267345
GO:0009056	catabolic process	0.270489
GO:0016043	cellular component organization	0.270909
GO:0015711	organic anion transport	0.271782
GO:0009244	lipopolysaccharide core region biosynthetic process	0.275862
GO:0046915	transition metal ion transmembrane transporter activity	0.276596
GO:0048519	negative regulation of biological process	0.277753
GO:0044424	intracellular part	0.278059
GO:0046434	organophosphate catabolic process	0.284698
GO:0042454	ribonucleoside catabolic process	0.287986
GO:0016868	intramolecular transferase activity, phosphotransferases	0.290323
GO:0046394	carboxylic acid biosynthetic process	0.291304
GO:0043231	intracellular membrane-bounded organelle	0.291508
GO:0045934	negative regulation of nucleobase-containing compound metabolic process	0.292864
GO:0031324	negative regulation of cellular metabolic process	0.294298
GO:0044265	cellular macromolecule catabolic process	0.296157
GO:0006541	glutamine metabolic process	0.301205
GO:0009064	glutamine family amino acid metabolic process	0.304029
GO:0009312	oligosaccharide biosynthetic process	0.307692
GO:0010558	negative regulation of macromolecule biosynthetic process	0.308332
GO:2000113	negative regulation of cellular macromolecule biosynthetic process	0.310761
GO:0051817	modification of morphology or physiology of other organism involved in symbiotic interaction	0.313725
GO:0051128	regulation of cellular component organization	0.315269
GO:0044255	cellular lipid metabolic process	0.316233
GO:0016410	N-acyltransferase activity	0.318543
GO:0071705	nitrogen compound transport	0.318912
GO:0048523	negative regulation of cellular process	0.319596
GO:1901565	organonitrogen compound catabolic process	0.320126
GO:0009154	purine ribonucleotide catabolic process	0.320305
GO:0003674	molecular_function	0.321535
GO:0006629	lipid metabolic process	0.325033
GO:0000287	magnesium ion binding	0.325347
GO:0008135	translation factor activity, nucleic acid binding	0.328935
GO:0005515	protein binding	0.330247
GO:0005840	ribosome	0.333048
GO:0044406	adhesion to host	0.333333
GO:0043596	nuclear replication fork	0.333333
GO:0043601	nuclear replisome	0.333333
GO:0016829	lyase activity	0.334398
GO:0043227	membrane-bounded organelle	0.335778
GO:0006753	nucleoside phosphate metabolic process	0.337896
GO:0051641	cellular localization	0.341993
GO:0051674	localization of cell	0.346743
GO:1901575	organic substance catabolic process	0.352378
GO:0009103	lipopolysaccharide biosynthetic process	0.352719
GO:0006414	translational elongation	0.352894
GO:0046039	GTP metabolic process	0.356522
GO:0032502	developmental process	0.358179
GO:0005525	GTP binding	0.359098
GO:0006096	glycolysis	0.365239
GO:1901615	organic hydroxy compound metabolic process	0.366929
GO:0042625	ATPase activity, coupled to transmembrane movement of ions	0.367026
GO:0010605	negative regulation of macromolecule metabolic process	0.368921
GO:0006152	purine nucleoside catabolic process	0.36897
GO:0018193	peptidyl-amino acid modification	0.372093
GO:0003924	GTPase activity	0.375026
GO:0008653	lipopolysaccharide metabolic process	0.377967
GO:0009311	oligosaccharide metabolic process	0.379376
GO:0043245	extraorganismal space	0.384615
GO:0044217	other organism part	0.384615
GO:1901658	glycosyl compound catabolic process	0.38512
GO:0044463	cell projection part	0.390473
GO:0004529	exodeoxyribonuclease activity	0.397222
GO:0019001	guanyl nucleotide binding	0.399238
GO:0032561	guanyl ribonucleotide binding	0.40001
GO:0046130	purine ribonucleoside catabolic process	0.401271
GO:0005829	cytosol	0.40229
GO:0009261	ribonucleotide catabolic process	0.402295
GO:0017076	purine nucleotide binding	0.403774
GO:0006457	protein folding	0.413426
GO:0034637	cellular carbohydrate biosynthetic process	0.415292
GO:0040011	locomotion	0.416785
GO:0042278	purine nucleoside metabolic process	0.417447
GO:0032787	monocarboxylic acid metabolic process	0.421289
GO:0019637	organophosphate metabolic process	0.422772
GO:0008654	phospholipid biosynthetic process	0.424507
GO:0006807	nitrogen compound metabolic process	0.425529
GO:0044767	single-organism developmental process	0.427475
GO:0016747	transferase activity, transferring acyl groups other than amino-acyl groups	0.428569
GO:0019540	siderophore biosynthetic process from catechol	0.428571
GO:0009164	nucleoside catabolic process	0.432537
GO:0009187	cyclic nucleotide metabolic process	0.432793
GO:0009306	protein secretion	0.433295
GO:0072523	purine-containing compound catabolic process	0.436323
GO:0008080	N-acetyltransferase activity	0.436566
GO:1901069	guanosine-containing compound catabolic process	0.436665
GO:0006184	GTP catabolic process	0.437527
GO:0044461	bacterial-type flagellum part	0.437624
GO:0016866	intramolecular transferase activity	0.438259
GO:0005488	binding	0.439465
GO:0071840	cellular component organization or biogenesis	0.446398
GO:0006811	ion transport	0.4486
GO:0009116	nucleoside metabolic process	0.450321
GO:0051082	unfolded protein binding	0.450495
GO:0044248	cellular catabolic process	0.452611
GO:0043603	cellular amide metabolic process	0.45297
GO:0005342	organic acid transmembrane transporter activity	0.456663
GO:0016407	acetyltransferase activity	0.457669
GO:1901360	organic cyclic compound metabolic process	0.460716
GO:0006633	fatty acid biosynthetic process	0.463632
GO:0016763	transferase activity, transferring pentosyl groups	0.466667
GO:0006091	generation of precursor metabolites and energy	0.472924
GO:0032553	ribonucleotide binding	0.473012
GO:0090305	nucleic acid phosphodiester bond hydrolysis	0.473304
GO:0006644	phospholipid metabolic process	0.474716
GO:0015628	protein secretion by the type II secretion system	0.475043
GO:0003723	RNA binding	0.47772
GO:0006139	nucleobase-containing compound metabolic process	0.480175
GO:0048869	cellular developmental process	0.480674
GO:1901068	guanosine-containing compound metabolic process	0.481116
GO:0006820	anion transport	0.487584
GO:0004536	deoxyribonuclease activity	0.488189
GO:0008134	transcription factor binding	0.493861
GO:0003743	translation initiation factor activity	0.494048
GO:0046365	monosaccharide catabolic process	0.495327
GO:0009058	biosynthetic process	0.499674
GO:0033692	cellular polysaccharide biosynthetic process	0.501172
GO:0055086	nucleobase-containing small molecule metabolic process	0.504018
GO:0000271	polysaccharide biosynthetic process	0.511513
GO:0019693	ribose phosphate metabolic process	0.512536
GO:0022804	active transmembrane transporter activity	0.517189
GO:0015934	large ribosomal subunit	0.517241
GO:0030246	carbohydrate binding	0.520086
GO:0006928	cellular component movement	0.521557
GO:0055085	transmembrane transport	0.521601
GO:0016849	phosphorus-oxygen lyase activity	0.522555
GO:0005506	iron ion binding	0.522857
GO:0033554	cellular response to stress	0.529822
GO:0030288	outer membrane-bounded periplasmic space	0.530013
GO:0046718	viral entry into host cell	0.533333
GO:0019072	viral genome packaging	0.533333
GO:0043492	ATPase activity, coupled to movement of substances	0.538443
GO:0042597	periplasmic space	0.539382
GO:0019320	hexose catabolic process	0.54023
GO:0051252	regulation of RNA metabolic process	0.542345
GO:0009057	macromolecule catabolic process	0.54252
GO:0044723	single-organism carbohydrate metabolic process	0.544191
GO:0009141	nucleoside triphosphate metabolic process	0.54476
GO:0006826	iron ion transport	0.545455
GO:1901363	heterocyclic compound binding	0.55204
GO:0090407	organophosphate biosynthetic process	0.552218
GO:0090304	nucleic acid metabolic process	0.553741
GO:0048870	cell motility	0.554167
GO:0009712	catechol-containing compound metabolic process	0.555556
GO:0009405	pathogenesis	0.55575
GO:0006195	purine nucleotide catabolic process	0.558242
GO:0000160	phosphorelay signal transduction system	0.558921
GO:0009059	macromolecule biosynthetic process	0.563622
GO:0006631	fatty acid metabolic process	0.567221
GO:0008360	regulation of cell shape	0.567314
GO:0008152	metabolic process	0.569928
GO:0097159	organic cyclic compound binding	0.570807
GO:0046872	metal ion binding	0.572858
GO:0042626	ATPase activity, coupled to transmembrane movement of substances	0.5831
GO:0008324	cation transmembrane transporter activity	0.58415
GO:0007165	signal transduction	0.586053
GO:0008509	anion transmembrane transporter activity	0.586577
GO:0016757	transferase activity, transferring glycosyl groups	0.587369
GO:0015171	amino acid transmembrane transporter activity	0.594203
GO:0005575	cellular_component	0.597646
GO:0016895	exodeoxyribonuclease activity, producing 5'-phosphomonoesters	0.6
GO:0009713	catechol-containing compound biosynthetic process	0.6
GO:0030894	replisome	0.6
GO:0005657	replication fork	0.6
GO:0006812	cation transport	0.606068
GO:0005976	polysaccharide metabolic process	0.616999
GO:0016051	carbohydrate biosynthetic process	0.617382
GO:0022892	substrate-specific transporter activity	0.61791
GO:0043234	protein complex	0.62416
GO:0032989	cellular component morphogenesis	0.624284
GO:1901607	alpha-amino acid biosynthetic process	0.625397
GO:0034641	cellular nitrogen compound metabolic process	0.625807
GO:0006725	cellular aromatic compound metabolic process	0.630203
GO:0072521	purine-containing compound metabolic process	0.630793
GO:0070035	purine NTP-dependent helicase activity	0.631579
GO:0044264	cellular polysaccharide metabolic process	0.631947
GO:0009203	ribonucleoside triphosphate catabolic process	0.632361
GO:0005694	chromosome	0.633694
GO:0005622	intracellular	0.637679
GO:0017111	nucleoside-triphosphatase activity	0.63898
GO:0044711	single-organism biosynthetic process	0.640483
GO:0034220	ion transmembrane transport	0.649491
GO:0008026	ATP-dependent helicase activity	0.650898
GO:0046128	purine ribonucleoside metabolic process	0.657514
GO:0004386	helicase activity	0.657686
GO:0003677	DNA binding	0.659919
GO:0022857	transmembrane transporter activity	0.668134
GO:0046483	heterocycle metabolic process	0.669104
GO:0008514	organic anion transmembrane transporter activity	0.669903
GO:0034645	cellular macromolecule biosynthetic process	0.670562
GO:0046873	metal ion transmembrane transporter activity	0.670876
GO:0046034	ATP metabolic process	0.673351
GO:1901657	glycosyl compound metabolic process	0.680597
GO:0009146	purine nucleoside triphosphate catabolic process	0.682263
GO:0008652	cellular amino acid biosynthetic process	0.682534
GO:0044262	cellular carbohydrate metabolic process	0.684602
GO:0043228	non-membrane-bounded organelle	0.686051
GO:0043232	intracellular non-membrane-bounded organelle	0.686051
GO:1901605	alpha-amino acid metabolic process	0.687657
GO:0016887	ATPase activity	0.688161
GO:0044391	ribosomal subunit	0.688441
GO:0016836	hydro-lyase activity	0.692308
GO:0016772	transferase activity, transferring phosphorus-containing groups	0.693705
GO:0004519	endonuclease activity	0.698163
GO:0009207	purine ribonucleoside triphosphate catabolic process	0.70006
GO:0006007	glucose catabolic process	0.701493
GO:0016853	isomerase activity	0.710956
GO:0009150	purine ribonucleotide metabolic process	0.711779
GO:0044724	single-organism carbohydrate catabolic process	0.714907
GO:0016835	carbon-oxygen lyase activity	0.717118
GO:0016796	exonuclease activity, active with either ribo- or deoxyribonucleic acids and producing 5'-phosphomonoesters	0.729647
GO:0006950	response to stress	0.729919
GO:1901135	carbohydrate derivative metabolic process	0.730012
GO:0036211	protein modification process	0.731767
GO:0016779	nucleotidyltransferase activity	0.73265
GO:0019184	nonribosomal peptide biosynthetic process	0.733333
GO:0003697	single-stranded DNA binding	0.733333
GO:0051179	localization	0.733882
GO:0031224	intrinsic to membrane	0.735459
GO:0005975	carbohydrate metabolic process	0.736608
GO:0016787	hydrolase activity	0.738259
GO:1901576	organic substance biosynthetic process	0.738441
GO:0005996	monosaccharide metabolic process	0.74333
GO:0008270	zinc ion binding	0.747475
GO:1901293	nucleoside phosphate biosynthetic process	0.750121
GO:0006163	purine nucleotide metabolic process	0.754969
GO:0016053	organic acid biosynthetic process	0.755666
GO:0008104	protein localization	0.759965
GO:0044281	small molecule metabolic process	0.764179
GO:0022607	cellular component assembly	0.765943
GO:0009055	electron carrier activity	0.76946
GO:0019058	viral infectious cycle	0.777778
GO:0019067	viral assembly, maturation, egress, and release	0.777778
GO:0032555	purine ribonucleotide binding	0.782185
GO:0015074	DNA integration	0.782541
GO:0051234	establishment of localization	0.789104
GO:0003690	double-stranded DNA binding	0.8
GO:0052126	movement in host environment	0.8
GO:0044003	modification by symbiont of host morphology or physiology	0.8
GO:0009259	ribonucleotide metabolic process	0.802431
GO:0006260	DNA replication	0.802587
GO:0009143	nucleoside triphosphate catabolic process	0.802678
GO:0016830	carbon-carbon lyase activity	0.803853
GO:0009119	ribonucleoside metabolic process	0.803901
GO:0022891	substrate-specific transmembrane transporter activity	0.805044
GO:0023052	signaling	0.807679
GO:0016788	hydrolase activity, acting on ester bonds	0.810195
GO:0005886	plasma membrane	0.81117
GO:0018208	peptidyl-proline modification	0.8125
GO:0043565	sequence-specific DNA binding	0.813574
GO:0000166	nucleotide binding	0.814526
GO:0019028	viral capsid	0.818182
GO:0044283	small molecule biosynthetic process	0.819744
GO:0006355	regulation of transcription, DNA-dependent	0.819774
GO:0046942	carboxylic acid transport	0.821019
GO:0006006	glucose metabolic process	0.82716
GO:0006200	ATP catabolic process	0.828834
GO:0032774	RNA biosynthetic process	0.836444
GO:0016740	transferase activity	0.836703
GO:0003735	structural constituent of ribosome	0.836918
GO:0003746	translation elongation factor activity	0.838435
GO:0051540	metal cluster binding	0.841379
GO:0071103	DNA conformation change	0.842555
GO:0051188	cofactor biosynthetic process	0.843274
GO:0005215	transporter activity	0.844402
GO:0016301	kinase activity	0.845556
GO:0006793	phosphorus metabolic process	0.852454
GO:0022890	inorganic cation transmembrane transporter activity	0.853147
GO:0001071	nucleic acid binding transcription factor activity	0.853668
GO:0009144	purine nucleoside triphosphate metabolic process	0.859595
GO:0030001	metal ion transport	0.860196
GO:0015075	ion transmembrane transporter activity	0.864928
GO:0044249	cellular biosynthetic process	0.870775
GO:0009288	bacterial-type flagellum	0.870793
GO:0019318	hexose metabolic process	0.870968
GO:0016310	phosphorylation	0.874144
GO:0044765	single-organism transport	0.875142
GO:0006796	phosphate-containing compound metabolic process	0.879233
GO:0006974	response to DNA damage stimulus	0.880342
GO:0046914	transition metal ion binding	0.887833
GO:0008233	peptidase activity	0.888339
GO:0009165	nucleotide biosynthetic process	0.896086
GO:0065007	biological regulation	0.90313
GO:0019222	regulation of metabolic process	0.908725
GO:0050896	response to stimulus	0.912754
GO:0006464	cellular protein modification process	0.913631
GO:0005737	cytoplasm	0.914588
GO:0044462	external encapsulating structure part	0.916448
GO:0009889	regulation of biosynthetic process	0.917701
GO:0022603	regulation of anatomical structure morphogenesis	0.918367
GO:0001883	purine nucleoside binding	0.919212
GO:1901137	carbohydrate derivative biosynthetic process	0.920815
GO:0051171	regulation of nitrogen compound metabolic process	0.921055
GO:0009205	purine ribonucleoside triphosphate metabolic process	0.92626
GO:0032559	adenyl ribonucleotide binding	0.927253
GO:0009199	ribonucleoside triphosphate metabolic process	0.928028
GO:0003755	peptidyl-prolyl cis-trans isomerase activity	0.928571
GO:0044710	single-organism metabolic process	0.929119
GO:0044700	single organism signaling	0.930235
GO:0032549	ribonucleoside binding	0.930422
GO:0030554	adenyl nucleotide binding	0.930566
GO:0016773	phosphotransferase activity, alcohol group as acceptor	0.932965
GO:0060089	molecular transducer activity	0.938431
GO:0051186	cofactor metabolic process	0.94093
GO:0031326	regulation of cellular biosynthetic process	0.942866
GO:0044425	membrane part	0.942896
GO:0071944	cell periphery	0.943536
GO:0019752	carboxylic acid metabolic process	0.944018
GO:0005524	ATP binding	0.944762
GO:0050789	regulation of biological process	0.945023
GO:0030312	external encapsulating structure	0.950975
GO:0031975	envelope	0.950975
GO:0003824	catalytic activity	0.955731
GO:0016020	membrane	0.959106
GO:0010467	gene expression	0.967117
GO:0043412	macromolecule modification	0.968973
GO:0031323	regulation of cellular metabolic process	0.969553
GO:0051716	cellular response to stimulus	0.969929
GO:0080090	regulation of primary metabolic process	0.970297
GO:0016021	integral to membrane	0.970466
GO:0003700	sequence-specific DNA binding transcription factor activity	0.971086
GO:0043436	oxoacid metabolic process	0.972199
GO:0030313	cell envelope	0.973451
GO:2001141	regulation of RNA biosynthetic process	0.975804
GO:0055114	oxidation-reduction process	0.975932
GO:0043168	anion binding	0.976794
GO:0006351	transcription, DNA-dependent	0.976836
GO:1901566	organonitrogen compound biosynthetic process	0.977219
GO:0009117	nucleotide metabolic process	0.978398
GO:0019219	regulation of nucleobase-containing compound metabolic process	0.979897
GO:0007154	cell communication	0.982496
GO:0048037	cofactor binding	0.98413
GO:0010468	regulation of gene expression	0.986409
GO:0034654	nucleobase-containing compound biosynthetic process	0.986649
GO:0006508	proteolysis	0.987469
GO:0019438	aromatic compound biosynthetic process	0.987855
GO:0006082	organic acid metabolic process	0.987874
GO:0032550	purine ribonucleoside binding	0.987952
GO:0001882	nucleoside binding	0.988284
GO:0006520	cellular amino acid metabolic process	0.989883
GO:0050794	regulation of cellular process	0.989919
GO:0044085	cellular component biogenesis	0.992604
GO:0016491	oxidoreductase activity	0.992766
GO:1901564	organonitrogen compound metabolic process	0.99333
GO:0006281	DNA repair	0.993856
GO:0018130	heterocycle biosynthetic process	0.994445
GO:1901362	organic cyclic compound biosynthetic process	0.994807
GO:0010556	regulation of macromolecule biosynthetic process	0.995617
GO:2000112	regulation of cellular macromolecule biosynthetic process	0.997019
GO:0043167	ion binding	0.997094
GO:0060255	regulation of macromolecule metabolic process	0.99734
GO:0044271	cellular nitrogen compound biosynthetic process	0.997867
GO:0016462	pyrophosphatase activity	0.99951
GO:0036094	small molecule binding	0.999578
GO:0008150	biological_process	0.9996
GO:1901265	nucleoside phosphate binding	0.999765
GO:0016070	RNA metabolic process	0.999976
GO:0044650	adhesion of symbiont to host cell	1
GO:0000413	protein peptidyl-prolyl isomerization	1
GO:0000036	ACP phosphopantetheine attachment site binding involved in fatty acid biosynthetic process	1
GO:0048856	anatomical structure development	1
GO:0030430	host cell cytoplasm	1
GO:0044620	ACP phosphopantetheine attachment site binding	1
GO:0018995	host	1
GO:0033646	host intracellular part	1
GO:0033643	host cell part	1
GO:0046943	carboxylic acid transmembrane transporter activity	1
GO:0015405	P-P-bond-hydrolysis-driven transmembrane transporter activity	1
GO:0015426	polar-amino acid-transporting ATPase activity	1
GO:0090467	arginine import	1
GO:0016818	hydrolase activity, acting on acid anhydrides, in phosphorus-containing anhydrides	1
GO:0043656	intracellular region of host	1
GO:0043657	host cell	1
GO:0051828	entry into other organism involved in symbiotic interaction	1
GO:0006810	transport	1
GO:0051806	entry into cell of other organism involved in symbiotic interaction	1
GO:0000902	cell morphogenesis	1
GO:0044216	other organism cell	1
GO:0044215	other organism	1
GO:0030260	entry into host cell	1
GO:0009653	anatomical structure morphogenesis	1
GO:0004871	signal transducer activity	1
GO:0051536	iron-sulfur cluster binding	1
GO:0044409	entry into host	1
GO:0044403	symbiosis, encompassing mutualism through parasitism	1
GO:0001539	ciliary or bacterial-type flagellar motility	1
GO:0000000	All	1

## Sheet: Soap-RastNotGenemark
Nodes	GO Name	P-value
GO:0005198	structural molecule activity	2.58208e-06
GO:0032991	macromolecular complex	1.21832e-05
GO:0044267	cellular protein metabolic process	1.76784e-05
GO:0019538	protein metabolic process	5.64673e-05
GO:0030529	ribonucleoprotein complex	6.34544e-05
GO:0043226	organelle	0.000101165
GO:0006412	translation	0.00013474
GO:0044444	cytoplasmic part	0.000370229
GO:0043229	intracellular organelle	0.0016032
GO:0005840	ribosome	0.00598279
GO:0046386	deoxyribose phosphate catabolic process	0.00716846
GO:0044260	cellular macromolecule metabolic process	0.00722453
GO:2001060	D-glycero-D-manno-heptose 7-phosphate metabolic process	0.0107046
GO:0043170	macromolecule metabolic process	0.0147566
GO:0006308	DNA catabolic process	0.0149391
GO:0009264	deoxyribonucleotide catabolic process	0.0149813
GO:0004143	diacylglycerol kinase activity	0.0160858
GO:2001061	D-glycero-D-manno-heptose 7-phosphate biosynthetic process	0.0166145
GO:0003723	RNA binding	0.0180934
GO:0003676	nucleic acid binding	0.0192159
GO:0043566	structure-specific DNA binding	0.0198151
GO:0009055	electron carrier activity	0.0207516
GO:0019692	deoxyribose phosphate metabolic process	0.0213326
GO:0009059	macromolecule biosynthetic process	0.0243529
GO:0009262	deoxyribonucleotide metabolic process	0.0265416
GO:0009325	nitrate reductase complex	0.0275506
GO:0051253	negative regulation of RNA metabolic process	0.0281385
GO:0019843	rRNA binding	0.0295806
GO:0051172	negative regulation of nitrogen compound metabolic process	0.0382124
GO:0045892	negative regulation of transcription, DNA-dependent	0.0384047
GO:0009318	exodeoxyribonuclease VII complex	0.0385244
GO:0044270	cellular nitrogen compound catabolic process	0.0438008
GO:0046700	heterocycle catabolic process	0.044196
GO:1901361	organic cyclic compound catabolic process	0.0450278
GO:0034645	cellular macromolecule biosynthetic process	0.0472219
GO:0016829	lyase activity	0.0479805
GO:0045934	negative regulation of nucleobase-containing compound metabolic process	0.0504104
GO:0019439	aromatic compound catabolic process	0.0522677
GO:0034655	nucleobase-containing compound catabolic process	0.0544843
GO:0051087	chaperone binding	0.0594059
GO:0043169	cation binding	0.0625696
GO:0005623	cell	0.0664522
GO:0044464	cell part	0.0664522
GO:0034755	iron ion transmembrane transport	0.0681818
GO:0044446	intracellular organelle part	0.0683556
GO:0044422	organelle part	0.0750288
GO:0006413	translational initiation	0.0789821
GO:0044237	cellular metabolic process	0.0809808
GO:0090305	nucleic acid phosphodiester bond hydrolysis	0.0814975
GO:0005506	iron ion binding	0.0890135
GO:0004139	deoxyribose-phosphate aldolase activity	0.0909091
GO:0031072	heat shock protein binding	0.0990099
GO:0016661	oxidoreductase activity, acting on other nitrogenous compounds as donors	0.112249
GO:0044424	intracellular part	0.117748
GO:0046914	transition metal ion binding	0.119501
GO:0048519	negative regulation of biological process	0.128992
GO:0009892	negative regulation of metabolic process	0.131231
GO:0005381	iron ion transmembrane transporter activity	0.132353
GO:0009987	cellular process	0.134774
GO:0022900	electron transport chain	0.142174
GO:0031324	negative regulation of cellular metabolic process	0.143085
GO:0048523	negative regulation of cellular process	0.143872
GO:0051540	metal cluster binding	0.145956
GO:0044765	single-organism transport	0.146244
GO:1901576	organic substance biosynthetic process	0.150932
GO:0006811	ion transport	0.156975
GO:0009890	negative regulation of biosynthetic process	0.157393
GO:0044265	cellular macromolecule catabolic process	0.160507
GO:0004386	helicase activity	0.162741
GO:0008152	metabolic process	0.163568
GO:0016846	carbon-sulfur lyase activity	0.163689
GO:0031327	negative regulation of cellular biosynthetic process	0.16509
GO:0016853	isomerase activity	0.170116
GO:0009058	biosynthetic process	0.174093
GO:0006644	phospholipid metabolic process	0.175094
GO:0008610	lipid biosynthetic process	0.180731
GO:0003735	structural constituent of ribosome	0.182257
GO:0008653	lipopolysaccharide metabolic process	0.183593
GO:0008565	protein transporter activity	0.187364
GO:0016832	aldehyde-lyase activity	0.192982
GO:0071702	organic substance transport	0.195222
GO:0000041	transition metal ion transport	0.203704
GO:0010605	negative regulation of macromolecule metabolic process	0.204937
GO:0044238	primary metabolic process	0.205723
GO:0008940	nitrate reductase activity	0.210526
GO:0009311	oligosaccharide metabolic process	0.21164
GO:0005575	cellular_component	0.21192
GO:0010629	negative regulation of gene expression	0.213384
GO:0016859	cis-trans isomerase activity	0.213465
GO:0044255	cellular lipid metabolic process	0.217884
GO:0046906	tetrapyrrole binding	0.222147
GO:0008855	exodeoxyribonuclease VII activity	0.222222
GO:0008968	D-sedoheptulose 7-phosphate isomerase activity	0.222222
GO:0004529	exodeoxyribonuclease activity	0.222222
GO:0015849	organic acid transport	0.224776
GO:0008026	ATP-dependent helicase activity	0.229665
GO:0046401	lipopolysaccharide core region metabolic process	0.242424
GO:0030246	carbohydrate binding	0.243973
GO:0006629	lipid metabolic process	0.244205
GO:0010558	negative regulation of macromolecule biosynthetic process	0.246611
GO:2000113	negative regulation of cellular macromolecule biosynthetic process	0.248641
GO:0009103	lipopolysaccharide biosynthetic process	0.251365
GO:0051082	unfolded protein binding	0.257426
GO:0015934	large ribosomal subunit	0.258621
GO:0042597	periplasmic space	0.261489
GO:0071705	nitrogen compound transport	0.264743
GO:0045184	establishment of protein localization	0.267202
GO:0044249	cellular biosynthetic process	0.267954
GO:0009244	lipopolysaccharide core region biosynthetic process	0.275862
GO:0046915	transition metal ion transmembrane transporter activity	0.276596
GO:0034637	cellular carbohydrate biosynthetic process	0.279159
GO:0016052	carbohydrate catabolic process	0.282127
GO:0004536	deoxyribonuclease activity	0.283465
GO:0044391	ribosomal subunit	0.285598
GO:0003743	translation initiation factor activity	0.285714
GO:0008654	phospholipid biosynthetic process	0.286097
GO:0005737	cytoplasm	0.289728
GO:0016868	intramolecular transferase activity, phosphotransferases	0.290323
GO:0034220	ion transmembrane transport	0.293877
GO:0033036	macromolecule localization	0.294283
GO:0010467	gene expression	0.303325
GO:0009312	oligosaccharide biosynthetic process	0.307692
GO:0009057	macromolecule catabolic process	0.313543
GO:0055085	transmembrane transport	0.351358
GO:0051537	2 iron, 2 sulfur cluster binding	0.354747
GO:0006865	amino acid transport	0.362162
GO:0015711	organic anion transport	0.367633
GO:0005515	protein binding	0.367919
GO:0018193	peptidyl-amino acid modification	0.372093
GO:0005976	polysaccharide metabolic process	0.38011
GO:0016772	transferase activity, transferring phosphorus-containing groups	0.395451
GO:0004518	nuclease activity	0.398119
GO:0044262	cellular carbohydrate metabolic process	0.40025
GO:0044264	cellular polysaccharide metabolic process	0.404174
GO:0009166	nucleotide catabolic process	0.411978
GO:0033692	cellular polysaccharide biosynthetic process	0.413878
GO:0000271	polysaccharide biosynthetic process	0.423252
GO:0046873	metal ion transmembrane transporter activity	0.425339
GO:0016051	carbohydrate biosynthetic process	0.425946
GO:0005622	intracellular	0.427528
GO:0016866	intramolecular transferase activity	0.438259
GO:0071704	organic substance metabolic process	0.443253
GO:0003674	molecular_function	0.465384
GO:0006457	protein folding	0.470163
GO:0016796	exonuclease activity, active with either ribo- or deoxyribonucleic acids and producing 5'-phosphomonoesters	0.47619
GO:0016773	phosphotransferase activity, alcohol group as acceptor	0.489796
GO:0004527	exonuclease activity	0.496063
GO:0005975	carbohydrate metabolic process	0.500993
GO:0006091	generation of precursor metabolites and energy	0.512554
GO:0030288	outer membrane-bounded periplasmic space	0.530013
GO:0003690	double-stranded DNA binding	0.533333
GO:0006826	iron ion transport	0.545455
GO:0015031	protein transport	0.549524
GO:0016788	hydrolase activity, acting on ester bonds	0.550318
GO:0022892	substrate-specific transporter activity	0.554348
GO:0022857	transmembrane transporter activity	0.578502
GO:0055086	nucleobase-containing small molecule metabolic process	0.586176
GO:0055114	oxidation-reduction process	0.594067
GO:0044248	cellular catabolic process	0.59878
GO:0016895	exodeoxyribonuclease activity, producing 5'-phosphomonoesters	0.6
GO:0022890	inorganic cation transmembrane transporter activity	0.615385
GO:0016491	oxidoreductase activity	0.616046
GO:0019637	organophosphate metabolic process	0.616554
GO:0016301	kinase activity	0.621521
GO:0030001	metal ion transport	0.624277
GO:1901292	nucleoside phosphate catabolic process	0.626832
GO:0070035	purine NTP-dependent helicase activity	0.631579
GO:0051171	regulation of nitrogen compound metabolic process	0.644363
GO:0009056	catabolic process	0.647853
GO:1901575	organic substance catabolic process	0.651495
GO:0016830	carbon-carbon lyase activity	0.661531
GO:0008135	translation factor activity, nucleic acid binding	0.662426
GO:0005488	binding	0.66422
GO:0042623	ATPase activity, coupled	0.667732
GO:0016887	ATPase activity	0.670236
GO:0046872	metal ion binding	0.672083
GO:0090407	organophosphate biosynthetic process	0.67379
GO:0022891	substrate-specific transmembrane transporter activity	0.676259
GO:0043228	non-membrane-bounded organelle	0.686051
GO:0043232	intracellular non-membrane-bounded organelle	0.686051
GO:1901136	carbohydrate derivative catabolic process	0.694211
GO:0051252	regulation of RNA metabolic process	0.706933
GO:0016310	phosphorylation	0.719813
GO:0046434	organophosphate catabolic process	0.724611
GO:0036211	protein modification process	0.731767
GO:0006820	anion transport	0.742509
GO:0044462	external encapsulating structure part	0.749935
GO:0016817	hydrolase activity, acting on acid anhydrides	0.751104
GO:0051539	4 iron, 4 sulfur cluster binding	0.754902
GO:1901135	carbohydrate derivative metabolic process	0.764148
GO:1901137	carbohydrate derivative biosynthetic process	0.764465
GO:0008324	cation transmembrane transporter activity	0.764706
GO:0015075	ion transmembrane transporter activity	0.768617
GO:0019219	regulation of nucleobase-containing compound metabolic process	0.771104
GO:0044723	single-organism carbohydrate metabolic process	0.779247
GO:0005886	plasma membrane	0.793353
GO:1901363	heterocyclic compound binding	0.811955
GO:0018208	peptidyl-proline modification	0.8125
GO:0031975	envelope	0.814309
GO:0030312	external encapsulating structure	0.814309
GO:0006812	cation transport	0.816733
GO:0097159	organic cyclic compound binding	0.820162
GO:0043412	macromolecule modification	0.822685
GO:0016787	hydrolase activity	0.838817
GO:0035639	purine ribonucleoside triphosphate binding	0.852336
GO:0034654	nucleobase-containing compound biosynthetic process	0.859635
GO:0043167	ion binding	0.860934
GO:0001071	nucleic acid binding transcription factor activity	0.863965
GO:0071944	cell periphery	0.879975
GO:0006753	nucleoside phosphate metabolic process	0.903024
GO:0017076	purine nucleotide binding	0.905658
GO:0032559	adenyl ribonucleotide binding	0.905728
GO:0046942	carboxylic acid transport	0.906542
GO:0030554	adenyl nucleotide binding	0.908115
GO:0008104	protein localization	0.913043
GO:0031224	intrinsic to membrane	0.916164
GO:0005524	ATP binding	0.918886
GO:0006259	DNA metabolic process	0.919401
GO:0006793	phosphorus metabolic process	0.923182
GO:0032553	ribonucleotide binding	0.923971
GO:0017111	nucleoside-triphosphatase activity	0.928429
GO:0003755	peptidyl-prolyl cis-trans isomerase activity	0.928571
GO:0000166	nucleotide binding	0.934007
GO:0020037	heme binding	0.934426
GO:0006464	cellular protein modification process	0.934496
GO:0008270	zinc ion binding	0.937083
GO:0051234	establishment of localization	0.940892
GO:2001141	regulation of RNA biosynthetic process	0.947592
GO:0006355	regulation of transcription, DNA-dependent	0.951636
GO:0032555	purine ribonucleotide binding	0.952164
GO:0051179	localization	0.953776
GO:0006796	phosphate-containing compound metabolic process	0.958131
GO:0044710	single-organism metabolic process	0.964068
GO:0019222	regulation of metabolic process	0.96558
GO:0016020	membrane	0.969177
GO:0030313	cell envelope	0.973451
GO:0031323	regulation of cellular metabolic process	0.978165
GO:0008150	biological_process	0.978208
GO:0080090	regulation of primary metabolic process	0.982745
GO:0001883	purine nucleoside binding	0.983333
GO:0005215	transporter activity	0.984662
GO:0044425	membrane part	0.985701
GO:0032549	ribonucleoside binding	0.985714
GO:0001882	nucleoside binding	0.986141
GO:1901265	nucleoside phosphate binding	0.990281
GO:0003700	sequence-specific DNA binding transcription factor activity	0.990291
GO:0050789	regulation of biological process	0.990518
GO:0009889	regulation of biosynthetic process	0.990796
GO:0016021	integral to membrane	0.991494
GO:0065007	biological regulation	0.991997
GO:0036094	small molecule binding	0.992702
GO:0016740	transferase activity	0.993646
GO:0031326	regulation of cellular biosynthetic process	0.993694
GO:0016462	pyrophosphatase activity	0.994071
GO:0043234	protein complex	0.995419
GO:0044699	single-organism process	0.995947
GO:0044281	small molecule metabolic process	0.996047
GO:0009117	nucleotide metabolic process	0.996383
GO:0050794	regulation of cellular process	0.996465
GO:0032550	purine ribonucleoside binding	0.997585
GO:0032774	RNA biosynthetic process	0.997587
GO:0003824	catalytic activity	0.997922
GO:0060255	regulation of macromolecule metabolic process	0.998118
GO:0043168	anion binding	0.998322
GO:0044763	single-organism cellular process	0.999124
GO:0006139	nucleobase-containing compound metabolic process	0.999341
GO:0090304	nucleic acid metabolic process	0.999345
GO:0019438	aromatic compound biosynthetic process	0.999434
GO:0006351	transcription, DNA-dependent	0.999604
GO:0044271	cellular nitrogen compound biosynthetic process	0.999637
GO:0018130	heterocycle biosynthetic process	0.999695
GO:1901362	organic cyclic compound biosynthetic process	0.99971
GO:1901360	organic cyclic compound metabolic process	0.999866
GO:0003677	DNA binding	0.999902
GO:0010468	regulation of gene expression	0.999911
GO:0006807	nitrogen compound metabolic process	0.999916
GO:0034641	cellular nitrogen compound metabolic process	0.999941
GO:0006725	cellular aromatic compound metabolic process	0.999943
GO:0010556	regulation of macromolecule biosynthetic process	0.999948
GO:0046483	heterocycle metabolic process	0.999957
GO:2000112	regulation of cellular macromolecule biosynthetic process	0.999967
GO:0016070	RNA metabolic process	0.999985
GO:0016818	hydrolase activity, acting on acid anhydrides, in phosphorus-containing anhydrides	1
GO:0000413	protein peptidyl-prolyl isomerization	1
GO:0006810	transport	1
GO:0051536	iron-sulfur cluster binding	1
GO:0000000	All	1

## Sheet: Velvet-GlimmerNotGenemark
Nodes	GO Name	P-value
GO:0019692	deoxyribose phosphate metabolic process	0.00663507
GO:0046386	deoxyribose phosphate catabolic process	0.00729927
GO:0009262	deoxyribonucleotide metabolic process	0.0124827
GO:0009264	deoxyribonucleotide catabolic process	0.0152672
GO:0051087	chaperone binding	0.0425532
GO:0005515	protein binding	0.07014
GO:0034755	iron ion transmembrane transport	0.0740741
GO:0031072	heat shock protein binding	0.0851064
GO:0016052	carbohydrate catabolic process	0.106475
GO:0004139	deoxyribose-phosphate aldolase activity	0.111111
GO:0045184	establishment of protein localization	0.133911
GO:0044270	cellular nitrogen compound catabolic process	0.133929
GO:0046700	heterocycle catabolic process	0.134837
GO:1901361	organic cyclic compound catabolic process	0.135542
GO:0005381	iron ion transmembrane transporter activity	0.141732
GO:0019439	aromatic compound catabolic process	0.145766
GO:0033036	macromolecule localization	0.14733
GO:0034655	nucleobase-containing compound catabolic process	0.150584
GO:0034220	ion transmembrane transport	0.154158
GO:0004386	helicase activity	0.159292
GO:0006457	protein folding	0.160584
GO:0016832	aldehyde-lyase activity	0.169811
GO:0044267	cellular protein metabolic process	0.175866
GO:0008565	protein transporter activity	0.177033
GO:0055085	transmembrane transport	0.203325
GO:0042597	periplasmic space	0.205025
GO:0000041	transition metal ion transport	0.205882
GO:0005975	carbohydrate metabolic process	0.221735
GO:0016829	lyase activity	0.231835
GO:0008026	ATP-dependent helicase activity	0.237624
GO:0009056	catabolic process	0.238489
GO:0016830	carbon-carbon lyase activity	0.239819
GO:0044248	cellular catabolic process	0.244592
GO:0051082	unfolded protein binding	0.255319
GO:0044462	external encapsulating structure part	0.265159
GO:0055086	nucleobase-containing small molecule metabolic process	0.267782
GO:0071944	cell periphery	0.268054
GO:1901575	organic substance catabolic process	0.28136
GO:0046915	transition metal ion transmembrane transporter activity	0.282609
GO:0005623	cell	0.283806
GO:0044464	cell part	0.283806
GO:0046434	organophosphate catabolic process	0.28744
GO:0005575	cellular_component	0.292588
GO:0019538	protein metabolic process	0.309282
GO:0031975	envelope	0.314223
GO:0030312	external encapsulating structure	0.314223
GO:0015031	protein transport	0.318078
GO:1901135	carbohydrate derivative metabolic process	0.333423
GO:0030288	outer membrane-bounded periplasmic space	0.337398
GO:1901136	carbohydrate derivative catabolic process	0.339806
GO:0009987	cellular process	0.362767
GO:0019637	organophosphate metabolic process	0.381603
GO:0016817	hydrolase activity, acting on acid anhydrides	0.386762
GO:0044765	single-organism transport	0.387601
GO:0006811	ion transport	0.399166
GO:1901292	nucleoside phosphate catabolic process	0.399293
GO:0001882	nucleoside binding	0.40678
GO:0009166	nucleotide catabolic process	0.420263
GO:0071702	organic substance transport	0.424684
GO:0005886	plasma membrane	0.444945
GO:0046873	metal ion transmembrane transporter activity	0.457711
GO:0003676	nucleic acid binding	0.472292
GO:0005215	transporter activity	0.496371
GO:0044238	primary metabolic process	0.519704
GO:0051234	establishment of localization	0.521719
GO:0006826	iron ion transport	0.52381
GO:0022892	substrate-specific transporter activity	0.534527
GO:0051179	localization	0.543531
GO:0016020	membrane	0.546359
GO:0006793	phosphorus metabolic process	0.554524
GO:0006753	nucleoside phosphate metabolic process	0.555556
GO:0006812	cation transport	0.560976
GO:0022857	transmembrane transporter activity	0.571611
GO:0016787	hydrolase activity	0.578181
GO:1901265	nucleoside phosphate binding	0.579131
GO:0035639	purine ribonucleoside triphosphate binding	0.622964
GO:0071704	organic substance metabolic process	0.628391
GO:0022890	inorganic cation transmembrane transporter activity	0.631841
GO:0030001	metal ion transport	0.63354
GO:0042623	ATPase activity, coupled	0.660131
GO:0070035	purine NTP-dependent helicase activity	0.666667
GO:0022891	substrate-specific transmembrane transporter activity	0.667961
GO:0043168	anion binding	0.672634
GO:0003674	molecular_function	0.672726
GO:0016887	ATPase activity	0.676991
GO:0044281	small molecule metabolic process	0.683486
GO:0017076	purine nucleotide binding	0.7
GO:0044763	single-organism cellular process	0.702233
GO:0036094	small molecule binding	0.703477
GO:0044699	single-organism process	0.703515
GO:0044260	cellular macromolecule metabolic process	0.710641
GO:0044425	membrane part	0.715708
GO:0044710	single-organism metabolic process	0.721812
GO:0032553	ribonucleotide binding	0.724138
GO:0005488	binding	0.73177
GO:0044237	cellular metabolic process	0.740476
GO:0008324	cation transmembrane transporter activity	0.752809
GO:0015075	ion transmembrane transporter activity	0.776163
GO:0043170	macromolecule metabolic process	0.794714
GO:0006139	nucleobase-containing compound metabolic process	0.819173
GO:0006807	nitrogen compound metabolic process	0.821433
GO:0043167	ion binding	0.835255
GO:1901360	organic cyclic compound metabolic process	0.86207
GO:0006725	cellular aromatic compound metabolic process	0.8661
GO:0034641	cellular nitrogen compound metabolic process	0.866635
GO:0046483	heterocycle metabolic process	0.872039
GO:0008152	metabolic process	0.877862
GO:0044424	intracellular part	0.880067
GO:0005737	cytoplasm	0.884009
GO:0008150	biological_process	0.905149
GO:0032559	adenyl ribonucleotide binding	0.910099
GO:0030554	adenyl nucleotide binding	0.91133
GO:0005524	ATP binding	0.920299
GO:0008104	protein localization	0.925
GO:0003824	catalytic activity	0.931244
GO:0017111	nucleoside-triphosphatase activity	0.935818
GO:1901363	heterocyclic compound binding	0.941172
GO:0097159	organic cyclic compound binding	0.942819
GO:0005622	intracellular	0.952836
GO:0031224	intrinsic to membrane	0.958379
GO:0032555	purine ribonucleotide binding	0.964328
GO:0000166	nucleotide binding	0.967473
GO:0030313	cell envelope	0.971014
GO:0001883	purine nucleoside binding	0.984069
GO:0006796	phosphate-containing compound metabolic process	0.984979
GO:0032549	ribonucleoside binding	0.98652
GO:0016462	pyrophosphatase activity	0.995876
GO:0009117	nucleotide metabolic process	0.996262
GO:0016021	integral to membrane	0.996571
GO:0032550	purine ribonucleoside binding	0.997516
GO:0016818	hydrolase activity, acting on acid anhydrides, in phosphorus-containing anhydrides	1
GO:0006810	transport	1
GO:0000000	All	1

## Sheet: Velvet-GenemarkNotGlimmer
Nodes	GO Name	P-value
GO:0005198	structural molecule activity	5.71902e-29
GO:0043226	organelle	1.42133e-26
GO:0030529	ribonucleoprotein complex	1.328e-23
GO:0003676	nucleic acid binding	2.78723e-22
GO:0032991	macromolecular complex	1.83202e-20
GO:0043229	intracellular organelle	1.76732e-17
GO:0043170	macromolecule metabolic process	3.11591e-17
GO:0044260	cellular macromolecule metabolic process	1.88346e-16
GO:0044267	cellular protein metabolic process	5.31994e-16
GO:0044444	cytoplasmic part	9.10032e-16
GO:0006412	translation	1.92931e-15
GO:0016410	N-acyltransferase activity	9.63036e-15
GO:0019538	protein metabolic process	7.22235e-14
GO:0005623	cell	7.44881e-13
GO:0044464	cell part	7.44881e-13
GO:0005840	ribosome	3.76013e-12
GO:0006950	response to stress	5.99103e-12
GO:0019843	rRNA binding	1.02762e-11
GO:0016407	acetyltransferase activity	2.984e-11
GO:0048519	negative regulation of biological process	8.63833e-09
GO:0008080	N-acetyltransferase activity	1.15775e-08
GO:0043169	cation binding	1.28562e-08
GO:0010181	FMN binding	1.38938e-08
GO:0051171	regulation of nitrogen compound metabolic process	7.75471e-08
GO:0048523	negative regulation of cellular process	7.99455e-08
GO:0071702	organic substance transport	2.6887e-07
GO:0051172	negative regulation of nitrogen compound metabolic process	3.002e-07
GO:0009892	negative regulation of metabolic process	3.83211e-07
GO:0016746	transferase activity, transferring acyl groups	3.84856e-07
GO:0045934	negative regulation of nucleobase-containing compound metabolic process	5.69957e-07
GO:0019219	regulation of nucleobase-containing compound metabolic process	5.85482e-07
GO:0022892	substrate-specific transporter activity	6.54274e-07
GO:0009059	macromolecule biosynthetic process	7.38742e-07
GO:0009055	electron carrier activity	9.87824e-07
GO:0030234	enzyme regulator activity	1.36798e-06
GO:0016667	oxidoreductase activity, acting on a sulfur group of donors	2.29212e-06
GO:0031324	negative regulation of cellular metabolic process	2.53133e-06
GO:0033036	macromolecule localization	2.89652e-06
GO:0003735	structural constituent of ribosome	3.84056e-06
GO:0051253	negative regulation of RNA metabolic process	4.29899e-06
GO:0009890	negative regulation of biosynthetic process	4.45844e-06
GO:0019725	cellular homeostasis	5.62035e-06
GO:0031327	negative regulation of cellular biosynthetic process	5.85939e-06
GO:0010605	negative regulation of macromolecule metabolic process	6.19539e-06
GO:0033121	regulation of purine nucleotide catabolic process	1.31447e-05
GO:0045892	negative regulation of transcription, DNA-dependent	1.38937e-05
GO:0010629	negative regulation of gene expression	1.55228e-05
GO:0045184	establishment of protein localization	1.7466e-05
GO:0070001	aspartic-type peptidase activity	1.74849e-05
GO:0030811	regulation of nucleotide catabolic process	1.89371e-05
GO:0022607	cellular component assembly	2.29476e-05
GO:0008982	protein-N(PI)-phosphohistidine-sugar phosphotransferase activity	2.56089e-05
GO:0044424	intracellular part	3.46625e-05
GO:0004190	aspartic-type endopeptidase activity	3.59169e-05
GO:1901476	carbohydrate transporter activity	4.44783e-05
GO:0009260	ribonucleotide biosynthetic process	5.14256e-05
GO:0008817	cob(I)yrinic acid a,c-diamide adenosyltransferase activity	5.16956e-05
GO:0016846	carbon-sulfur lyase activity	5.64482e-05
GO:2000113	negative regulation of cellular macromolecule biosynthetic process	6.36742e-05
GO:0010558	negative regulation of macromolecule biosynthetic process	6.62739e-05
GO:0032784	regulation of DNA-dependent transcription, elongation	7.04028e-05
GO:0006354	DNA-dependent transcription, elongation	7.35886e-05
GO:0051537	2 iron, 2 sulfur cluster binding	0.000109778
GO:0034645	cellular macromolecule biosynthetic process	0.000112932
GO:1900542	regulation of purine nucleotide metabolic process	0.00012321
GO:0042455	ribonucleoside biosynthetic process	0.000126063
GO:0005622	intracellular	0.000143263
GO:0080090	regulation of primary metabolic process	0.000177935
GO:1901576	organic substance biosynthetic process	0.000193976
GO:0044422	organelle part	0.000215015
GO:0042451	purine nucleoside biosynthetic process	0.000223499
GO:0045454	cell redox homeostasis	0.000236119
GO:0019220	regulation of phosphate metabolic process	0.000308997
GO:0046129	purine ribonucleoside biosynthetic process	0.000331793
GO:0009145	purine nucleoside triphosphate biosynthetic process	0.000338587
GO:0009206	purine ribonucleoside triphosphate biosynthetic process	0.000367351
GO:0005402	cation:sugar symporter activity	0.000471481
GO:0032196	transposition	0.000514218
GO:0042592	homeostatic process	0.000632876
GO:0009152	purine ribonucleotide biosynthetic process	0.000721684
GO:0015036	disulfide oxidoreductase activity	0.000743006
GO:0000003	reproduction	0.000743436
GO:0009401	phosphoenolpyruvate-dependent sugar phosphotransferase system	0.000744795
GO:0006164	purine nucleotide biosynthetic process	0.000746393
GO:0019740	nitrogen utilization	0.000817663
GO:0015295	solute:hydrogen symporter activity	0.000893684
GO:0003723	RNA binding	0.000990919
GO:0004803	transposase activity	0.00105333
GO:0006140	regulation of nucleotide metabolic process	0.00112218
GO:0009894	regulation of catabolic process	0.00114709
GO:0051174	regulation of phosphorus metabolic process	0.00116992
GO:0019171	3-hydroxyacyl-[acyl-carrier-protein] dehydratase activity	0.00119617
GO:0009201	ribonucleoside triphosphate biosynthetic process	0.00122468
GO:0051173	positive regulation of nitrogen compound metabolic process	0.00126196
GO:0031329	regulation of cellular catabolic process	0.00144548
GO:0045935	positive regulation of nucleobase-containing compound metabolic process	0.00162476
GO:0065009	regulation of molecular function	0.00168051
GO:0009118	regulation of nucleoside metabolic process	0.00169036
GO:0005506	iron ion binding	0.00170895
GO:0048610	cellular process involved in reproduction	0.00175326
GO:0006808	regulation of nitrogen utilization	0.00182925
GO:0016721	oxidoreductase activity, acting on superoxide radicals as acceptor	0.0018736
GO:0006470	protein dephosphorylation	0.00220397
GO:0046903	secretion	0.00237261
GO:0051704	multi-organism process	0.00237553
GO:0051192	prosthetic group binding	0.00238081
GO:0051087	chaperone binding	0.00238268
GO:0009628	response to abiotic stimulus	0.0026216
GO:0015144	carbohydrate transmembrane transporter activity	0.00301159
GO:0019222	regulation of metabolic process	0.00313136
GO:0051254	positive regulation of RNA metabolic process	0.00343634
GO:0071806	protein transmembrane transport	0.00349163
GO:0033554	cellular response to stress	0.00361979
GO:0016209	antioxidant activity	0.00371102
GO:0009108	coenzyme biosynthetic process	0.00377673
GO:2001060	D-glycero-D-manno-heptose 7-phosphate metabolic process	0.00409723
GO:0008700	4-hydroxy-2-oxoglutarate aldolase activity	0.00414889
GO:0031323	regulation of cellular metabolic process	0.00426339
GO:0046390	ribose phosphate biosynthetic process	0.00455858
GO:0072330	monocarboxylic acid biosynthetic process	0.00478746
GO:0043173	nucleotide salvage	0.00499152
GO:0051213	dioxygenase activity	0.00518822
GO:0008565	protein transporter activity	0.00545981
GO:0006220	pyrimidine nucleotide metabolic process	0.00560394
GO:2001061	D-glycero-D-manno-heptose 7-phosphate biosynthetic process	0.00565325
GO:0051674	localization of cell	0.00566498
GO:0004674	protein serine/threonine kinase activity	0.00571429
GO:0050790	regulation of catalytic activity	0.00601923
GO:0004521	endoribonuclease activity	0.00602478
GO:0043245	extraorganismal space	0.00606061
GO:0044217	other organism part	0.00606061
GO:0051252	regulation of RNA metabolic process	0.00610515
GO:0051235	maintenance of location	0.00615
GO:0048029	monosaccharide binding	0.00626566
GO:0019867	outer membrane	0.00653097
GO:0009142	nucleoside triphosphate biosynthetic process	0.00662642
GO:0016832	aldehyde-lyase activity	0.00674281
GO:0033177	proton-transporting two-sector ATPase complex, proton-transporting domain	0.0067486
GO:0006633	fatty acid biosynthetic process	0.00718238
GO:0046872	metal ion binding	0.007867
GO:0004765	shikimate kinase activity	0.00802139
GO:0004020	adenylylsulfate kinase activity	0.00802139
GO:0019899	enzyme binding	0.0082361
GO:0016891	endoribonuclease activity, producing 5'-phosphomonoesters	0.00824176
GO:0016043	cellular component organization	0.00827662
GO:0008968	D-sedoheptulose 7-phosphate isomerase activity	0.00833333
GO:0048518	positive regulation of biological process	0.00844782
GO:1901891	regulation of cell septum assembly	0.0084507
GO:0016226	iron-sulfur cluster assembly	0.00872195
GO:0016469	proton-transporting two-sector ATPase complex	0.00876966
GO:0051649	establishment of localization in cell	0.00881507
GO:0051651	maintenance of location in cell	0.0088497
GO:0044249	cellular biosynthetic process	0.0088513
GO:0006732	coenzyme metabolic process	0.00899783
GO:0009893	positive regulation of metabolic process	0.00941023
GO:0042623	ATPase activity, coupled	0.00943073
GO:0055114	oxidation-reduction process	0.00953283
GO:0016853	isomerase activity	0.0096043
GO:0048522	positive regulation of cellular process	0.00987407
GO:0004515	nicotinate-nucleotide adenylyltransferase activity	0.01
GO:0034654	nucleobase-containing compound biosynthetic process	0.0101253
GO:0031325	positive regulation of cellular metabolic process	0.0103095
GO:0006754	ATP biosynthetic process	0.0104121
GO:0010467	gene expression	0.0107478
GO:0006221	pyrimidine nucleotide biosynthetic process	0.0108677
GO:0022402	cell cycle process	0.0110473
GO:0015293	symporter activity	0.0113469
GO:0006818	hydrogen transport	0.0115563
GO:0018904	ether metabolic process	0.0117226
GO:0008675	2-dehydro-3-deoxy-phosphogluconate aldolase activity	0.0122549
GO:0009891	positive regulation of biosynthetic process	0.0130471
GO:0000988	protein binding transcription factor activity	0.0139505
GO:0043228	non-membrane-bounded organelle	0.0139581
GO:0043232	intracellular non-membrane-bounded organelle	0.0139581
GO:0046146	tetrahydrobiopterin metabolic process	0.0139637
GO:0044446	intracellular organelle part	0.0141073
GO:0031328	positive regulation of cellular biosynthetic process	0.0143944
GO:0009404	toxin metabolic process	0.0149358
GO:0008685	2-C-methyl-D-erythritol 2,4-cyclodiphosphate synthase activity	0.0151515
GO:0051346	negative regulation of hydrolase activity	0.0151515
GO:0016641	oxidoreductase activity, acting on the CH-NH2 group of donors, oxygen as acceptor	0.0152174
GO:0009409	response to cold	0.0153341
GO:0051302	regulation of cell division	0.0159619
GO:0042559	pteridine-containing compound biosynthetic process	0.016339
GO:0044087	regulation of cellular component biogenesis	0.0169314
GO:0008643	carbohydrate transport	0.0173964
GO:0015628	protein secretion by the type II secretion system	0.018713
GO:0042558	pteridine-containing compound metabolic process	0.0194448
GO:0003774	motor activity	0.0199498
GO:0016788	hydrolase activity, acting on ester bonds	0.0199532
GO:0016265	death	0.020441
GO:0008219	cell death	0.0205667
GO:0006729	tetrahydrobiopterin biosynthetic process	0.0207289
GO:0043545	molybdopterin cofactor metabolic process	0.0207815
GO:0016833	oxo-acid-lyase activity	0.0219208
GO:0044283	small molecule biosynthetic process	0.0219755
GO:0008897	holo-[acyl-carrier-protein] synthase activity	0.0220588
GO:0006865	amino acid transport	0.0220792
GO:0015031	protein transport	0.0222282
GO:0046906	tetrapyrrole binding	0.0222555
GO:0009058	biosynthetic process	0.02229
GO:0006366	transcription from RNA polymerase II promoter	0.0224612
GO:0006357	regulation of transcription from RNA polymerase II promoter	0.0224864
GO:0009325	nitrate reductase complex	0.0226404
GO:0022618	ribonucleoprotein complex assembly	0.0227216
GO:0051641	cellular localization	0.0228476
GO:0032069	regulation of nuclease activity	0.0231936
GO:0016898	oxidoreductase activity, acting on the CH-OH group of donors, cytochrome as acceptor	0.0232558
GO:0015078	hydrogen ion transmembrane transporter activity	0.0232715
GO:0009112	nucleobase metabolic process	0.0233685
GO:0006771	riboflavin metabolic process	0.0234573
GO:0010604	positive regulation of macromolecule metabolic process	0.0239276
GO:0070037	rRNA (pseudouridine) methyltransferase activity	0.0243902
GO:0009279	cell outer membrane	0.0244452
GO:0015985	energy coupled proton transport, down electrochemical gradient	0.0247835
GO:0022884	macromolecule transmembrane transporter activity	0.0248653
GO:0009235	cobalamin metabolic process	0.0255309
GO:0019068	virion assembly	0.0269573
GO:0031072	heat shock protein binding	0.0271589
GO:0009231	riboflavin biosynthetic process	0.0280537
GO:0004725	protein tyrosine phosphatase activity	0.0285714
GO:0016701	oxidoreductase activity, acting on single donors with incorporation of molecular oxygen	0.0290115
GO:0032940	secretion by cell	0.0290644
GO:0009236	cobalamin biosynthetic process	0.0292842
GO:0071941	nitrogen cycle metabolic process	0.0301425
GO:0044769	ATPase activity, coupled to transmembrane movement of ions, rotational mechanism	0.0302067
GO:0043933	macromolecular complex subunit organization	0.0308919
GO:0019748	secondary metabolic process	0.0313889
GO:0047134	protein-disulfide reductase activity	0.0315789
GO:0015920	lipopolysaccharide transport	0.0315789
GO:0032324	molybdopterin cofactor biosynthetic process	0.0320065
GO:0010557	positive regulation of macromolecule biosynthetic process	0.0344851
GO:0006401	RNA catabolic process	0.034574
GO:0070271	protein complex biogenesis	0.0349341
GO:0044265	cellular macromolecule catabolic process	0.0350317
GO:0048870	cell motility	0.0353839
GO:0009123	nucleoside monophosphate metabolic process	0.0355569
GO:0003848	2-amino-4-hydroxy-6-hydroxymethyldihydropteridine diphosphokinase activity	0.0357143
GO:0008694	3-octaprenyl-4-hydroxybenzoate carboxy-lyase activity	0.0357143
GO:0008324	cation transmembrane transporter activity	0.0358724
GO:0046394	carboxylic acid biosynthetic process	0.0359118
GO:0000774	adenyl-nucleotide exchange factor activity	0.0363881
GO:0004784	superoxide dismutase activity	0.0365217
GO:0071840	cellular component organization or biogenesis	0.0366049
GO:0019323	pentose catabolic process	0.037037
GO:0005272	sodium channel activity	0.037037
GO:0004857	enzyme inhibitor activity	0.0373303
GO:0015992	proton transport	0.0377312
GO:0004519	endonuclease activity	0.0396966
GO:0015627	type II protein secretion system complex	0.04191
GO:0009987	cellular process	0.0419576
GO:0008289	lipid binding	0.0424002
GO:0035438	cyclic-di-GMP binding	0.0425201
GO:0006928	cellular component movement	0.0440673
GO:0000156	phosphorelay response regulator activity	0.0441712
GO:0016747	transferase activity, transferring acyl groups other than amino-acyl groups	0.0443404
GO:0006812	cation transport	0.0446335
GO:0019333	denitrification pathway	0.0451613
GO:0006144	purine nucleobase metabolic process	0.0452554
GO:0044764	multi-organism cellular process	0.0453315
GO:0006106	fumarate metabolic process	0.0465116
GO:0006313	transposition, DNA-mediated	0.0468896
GO:0006760	folic acid-containing compound metabolic process	0.046927
GO:0045263	proton-transporting ATP synthase complex, coupling factor F(o)	0.047114
GO:0032955	regulation of barrier septum assembly	0.047619
GO:0032954	regulation of cytokinetic process	0.047619
GO:0000910	cytokinesis	0.047657
GO:0097292	XMP metabolic process	0.0479452
GO:0051782	negative regulation of cell division	0.048163
GO:0016684	oxidoreductase activity, acting on peroxide as acceptor	0.0489015
GO:0004462	lactoylglutathione lyase activity	0.048951
GO:0006413	translational initiation	0.0490051
GO:0031668	cellular response to extracellular stimulus	0.0496675
GO:0010564	regulation of cell cycle process	0.0499109
GO:0042822	pyridoxal phosphate metabolic process	0.0514116
GO:0030551	cyclic nucleotide binding	0.0514413
GO:0016885	ligase activity, forming carbon-carbon bonds	0.0517315
GO:0008743	L-threonine 3-dehydrogenase activity	0.0521658
GO:0008703	5-amino-6-(5-phosphoribosylamino)uracil reductase activity	0.0521658
GO:0046820	4-amino-4-deoxychorismate synthase activity	0.0526316
GO:0032561	guanyl ribonucleotide binding	0.053161
GO:1901605	alpha-amino acid metabolic process	0.0535027
GO:0006575	cellular modified amino acid metabolic process	0.0538014
GO:0004636	phosphoribosyl-ATP diphosphatase activity	0.0538302
GO:0006880	intracellular sequestering of iron ion	0.0545455
GO:0015440	peptide-transporting ATPase activity	0.0547945
GO:0046417	chorismate metabolic process	0.0567106
GO:0003998	acylphosphatase activity	0.057732
GO:0004721	phosphoprotein phosphatase activity	0.0579344
GO:0016889	endodeoxyribonuclease activity, producing 3'-phosphomonoesters	0.0588235
GO:0008830	dTDP-4-dehydrorhamnose 3,5-epimerase activity	0.0588235
GO:0006165	nucleoside diphosphate phosphorylation	0.0601504
GO:0009081	branched-chain amino acid metabolic process	0.0603671
GO:0009289	pilus	0.0605042
GO:0032465	regulation of cytokinesis	0.0605042
GO:0019001	guanyl nucleotide binding	0.0608242
GO:0008697	4-deoxy-L-threo-5-hexosulose-uronate ketol-isomerase activity	0.0625
GO:0042726	flavin-containing compound metabolic process	0.0626372
GO:0046933	proton-transporting ATP synthase activity, rotational mechanism	0.0627861
GO:0009262	deoxyribonucleotide metabolic process	0.0631333
GO:0046386	deoxyribose phosphate catabolic process	0.0647309
GO:0009165	nucleotide biosynthetic process	0.0649482
GO:0022900	electron transport chain	0.0654494
GO:0016705	oxidoreductase activity, acting on paired donors, with incorporation or reduction of molecular oxygen	0.0657056
GO:0022857	transmembrane transporter activity	0.0659569
GO:0016724	oxidoreductase activity, oxidizing metal ions, oxygen as acceptor	0.0666667
GO:0015146	pentose transmembrane transporter activity	0.0666667
GO:0070818	protoporphyrinogen oxidase activity	0.0689655
GO:0051920	peroxiredoxin activity	0.069274
GO:0006541	glutamine metabolic process	0.0694255
GO:0019692	deoxyribose phosphate metabolic process	0.0696523
GO:0043021	ribonucleoprotein complex binding	0.0697228
GO:0016032	viral process	0.0710354
GO:0042995	cell projection	0.071065
GO:0019058	viral infectious cycle	0.0714286
GO:0019067	viral assembly, maturation, egress, and release	0.0714286
GO:0009396	folic acid-containing compound biosynthetic process	0.072773
GO:0006869	lipid transport	0.0729129
GO:0045259	proton-transporting ATP synthase complex	0.0748789
GO:0042274	ribosomal small subunit biogenesis	0.0755531
GO:0015608	carbohydrate-importing ATPase activity	0.0769231
GO:0015611	D-ribose-importing ATPase activity	0.0769231
GO:0006777	Mo-molybdopterin cofactor biosynthetic process	0.0775725
GO:0016763	transferase activity, transferring pentosyl groups	0.0784668
GO:0008199	ferric iron binding	0.0790041
GO:0008152	metabolic process	0.0794627
GO:0034470	ncRNA processing	0.0797244
GO:0051726	regulation of cell cycle	0.0798015
GO:0001682	tRNA 5'-leader removal	0.0804598
GO:0006743	ubiquinone metabolic process	0.0809096
GO:0005789	endoplasmic reticulum membrane	0.0810515
GO:0043174	nucleoside salvage	0.0811175
GO:0032261	purine nucleotide salvage	0.0831456
GO:0031418	L-ascorbic acid binding	0.0833333
GO:0004550	nucleoside diphosphate kinase activity	0.0833333
GO:0070003	threonine-type peptidase activity	0.083871
GO:0015820	leucine transport	0.0858896
GO:0042727	flavin-containing compound biosynthetic process	0.0864679
GO:0004629	phospholipase C activity	0.0869565
GO:0072593	reactive oxygen species metabolic process	0.0869826
GO:0016867	intramolecular transferase activity, transferring acyl groups	0.0877193
GO:0034023	5-(carboxyamino)imidazole ribonucleotide mutase activity	0.0877193
GO:0034220	ion transmembrane transport	0.0878947
GO:0051301	cell division	0.0886959
GO:0031300	intrinsic to organelle membrane	0.089404
GO:0019073	viral DNA genome packaging	0.0909091
GO:0004140	dephospho-CoA kinase activity	0.0909091
GO:0046316	gluconokinase activity	0.0909091
GO:0043043	peptide biosynthetic process	0.0935932
GO:0006276	plasmid maintenance	0.094449
GO:0008770	[acyl-carrier-protein] phosphodiesterase activity	0.0952381
GO:0006996	organelle organization	0.0962415
GO:0016863	intramolecular oxidoreductase activity, transposing C=C bonds	0.0964702
GO:0032973	amino acid export	0.0967742
GO:0034062	RNA polymerase activity	0.0970551
GO:0044550	secondary metabolite biosynthetic process	0.0972849
GO:0006631	fatty acid metabolic process	0.0995926
GO:0009163	nucleoside biosynthetic process	0.0996712
GO:0016458	gene silencing	0.0999181
GO:2000104	negative regulation of DNA-dependent DNA replication	0.1
GO:0006505	GPI anchor metabolic process	0.1
GO:0090329	regulation of DNA-dependent DNA replication	0.1
GO:0051259	protein oligomerization	0.1
GO:0006551	leucine metabolic process	0.100274
GO:0016799	hydrolase activity, hydrolyzing N-glycosyl compounds	0.100917
GO:0009607	response to biotic stimulus	0.10119
GO:0042887	amide transmembrane transporter activity	0.101744
GO:0004298	threonine-type endopeptidase activity	0.102041
GO:0006355	regulation of transcription, DNA-dependent	0.102863
GO:0004132	dCMP deaminase activity	0.103448
GO:0071826	ribonucleoprotein complex subunit organization	0.104167
GO:0009889	regulation of biosynthetic process	0.104745
GO:0033124	regulation of GTP catabolic process	0.105263
GO:0042823	pyridoxal phosphate biosynthetic process	0.105967
GO:0022891	substrate-specific transmembrane transporter activity	0.106014
GO:0019321	pentose metabolic process	0.106307
GO:0009218	pyrimidine ribonucleotide metabolic process	0.106329
GO:0006183	GTP biosynthetic process	0.107143
GO:0009124	nucleoside monophosphate biosynthetic process	0.10804
GO:0045893	positive regulation of transcription, DNA-dependent	0.109022
GO:0008777	acetylornithine deacetylase activity	0.109666
GO:0002143	tRNA wobble position uridine thiolation	0.111111
GO:0004729	oxygen-dependent protoporphyrinogen oxidase activity	0.111111
GO:0003908	methylated-DNA-[protein]-cysteine S-methyltransferase activity	0.111111
GO:0009438	methylglyoxal metabolic process	0.111111
GO:0042398	cellular modified amino acid biosynthetic process	0.11232
GO:0044237	cellular metabolic process	0.112373
GO:0004457	lactate dehydrogenase activity	0.112674
GO:0034618	arginine binding	0.113569
GO:0065008	regulation of biological quality	0.113917
GO:0006518	peptide metabolic process	0.114329
GO:0004177	aminopeptidase activity	0.115385
GO:0000150	recombinase activity	0.115428
GO:0006544	glycine metabolic process	0.116667
GO:0006027	glycosaminoglycan catabolic process	0.116883
GO:0008430	selenium binding	0.116977
GO:0016875	ligase activity, forming carbon-oxygen bonds	0.117023
GO:0019478	D-amino acid catabolic process	0.117551
GO:0006801	superoxide metabolic process	0.119048
GO:0004595	pantetheine-phosphate adenylyltransferase activity	0.12
GO:0042175	nuclear outer membrane-endoplasmic reticulum membrane network	0.121663
GO:0008124	4-alpha-hydroxytetrahydrobiopterin dehydratase activity	0.122807
GO:0003855	3-dehydroquinate dehydratase activity	0.122807
GO:0031406	carboxylic acid binding	0.123108
GO:0016679	oxidoreductase activity, acting on diphenols and related substances as donors	0.124786
GO:0030613	oxidoreductase activity, acting on phosphorus or arsenic in donors	0.124786
GO:0030611	arsenate reductase activity	0.124786
GO:0046131	pyrimidine ribonucleoside metabolic process	0.124868
GO:0035725	sodium ion transmembrane transport	0.124939
GO:0009099	valine biosynthetic process	0.126287
GO:0042273	ribosomal large subunit biogenesis	0.126761
GO:0042255	ribosome assembly	0.126761
GO:0080135	regulation of cellular response to stress	0.128008
GO:0010608	posttranscriptional regulation of gene expression	0.129665
GO:0042537	benzene-containing compound metabolic process	0.129923
GO:0046051	UTP metabolic process	0.130435
GO:0003844	1,4-alpha-glucan branching enzyme activity	0.130435
GO:0009264	deoxyribonucleotide catabolic process	0.1312
GO:0016882	cyclo-ligase activity	0.131433
GO:0097293	XMP biosynthetic process	0.131579
GO:0046184	aldehyde biosynthetic process	0.131737
GO:0042625	ATPase activity, coupled to transmembrane movement of ions	0.132111
GO:0000104	succinate dehydrogenase activity	0.133712
GO:0019829	cation-transporting ATPase activity	0.133954
GO:0009253	peptidoglycan catabolic process	0.134328
GO:0005887	integral to plasma membrane	0.134467
GO:0009403	toxin biosynthetic process	0.135168
GO:0042126	nitrate metabolic process	0.13615
GO:0000310	xanthine phosphoribosyltransferase activity	0.136364
GO:0003999	adenine phosphoribosyltransferase activity	0.136364
GO:0004588	orotate phosphoribosyltransferase activity	0.136364
GO:0043086	negative regulation of catalytic activity	0.137255
GO:0044092	negative regulation of molecular function	0.137255
GO:0044421	extracellular region part	0.138152
GO:0060589	nucleoside-triphosphatase regulator activity	0.138655
GO:0010628	positive regulation of gene expression	0.142103
GO:0090304	nucleic acid metabolic process	0.142333
GO:0035510	DNA dealkylation	0.142857
GO:0003984	acetolactate synthase activity	0.142857
GO:0019860	uracil metabolic process	0.142857
GO:0006228	UTP biosynthetic process	0.142857
GO:0033971	hydroxyisourate hydrolase activity	0.142857
GO:0043566	structure-specific DNA binding	0.14297
GO:0048038	quinone binding	0.143906
GO:0016859	cis-trans isomerase activity	0.145227
GO:0042178	xenobiotic catabolic process	0.146655
GO:0005507	copper ion binding	0.147046
GO:0016655	oxidoreductase activity, acting on NAD(P)H, quinone or similar compound as acceptor	0.147099
GO:0010911	regulation of isomerase activity	0.147368
GO:0065007	biological regulation	0.147828
GO:0009311	oligosaccharide metabolic process	0.14796
GO:0033866	nucleoside bisphosphate biosynthetic process	0.148018
GO:0019143	3-deoxy-manno-octulosonate-8-phosphatase activity	0.148148
GO:0043755	alpha-ribazole phosphatase activity	0.148148
GO:0008962	phosphatidylglycerophosphatase activity	0.148148
GO:0008969	phosphohistidine phosphatase activity	0.148148
GO:0046085	adenosine metabolic process	0.14815
GO:0009312	oligosaccharide biosynthetic process	0.148284
GO:0006166	purine ribonucleoside salvage	0.148983
GO:0006352	DNA-dependent transcription, initiation	0.149301
GO:0009349	riboflavin synthase complex	0.150708
GO:0009347	aspartate carbamoyltransferase complex	0.150708
GO:0051723	protein methylesterase activity	0.151515
GO:0010124	phenylacetate catabolic process	0.151619
GO:0020039	pellicle	0.15174
GO:0012505	endomembrane system	0.15174
GO:0070258	inner membrane complex	0.15174
GO:0050662	coenzyme binding	0.152867
GO:0047631	ADP-ribose diphosphatase activity	0.153254
GO:0004427	inorganic diphosphatase activity	0.153254
GO:0046939	nucleotide phosphorylation	0.155358
GO:0042866	pyruvate biosynthetic process	0.157895
GO:0009378	four-way junction helicase activity	0.157895
GO:0004065	arylsulfatase activity	0.157895
GO:0050568	protein-glutamine glutaminase activity	0.157895
GO:0008936	nicotinamidase activity	0.157895
GO:0015221	lipopolysaccharide transmembrane transporter activity	0.157895
GO:0008752	FMN reductase activity	0.16129
GO:0042602	riboflavin reductase (NADPH) activity	0.16129
GO:0045264	plasma membrane proton-transporting ATP synthase complex, coupling factor F(o)	0.162508
GO:0043101	purine-containing compound salvage	0.164777
GO:0016722	oxidoreductase activity, oxidizing metal ions	0.165339
GO:0006310	DNA recombination	0.16611
GO:0004635	phosphoribosyl-AMP cyclohydrolase activity	0.166667
GO:0008177	succinate dehydrogenase (ubiquinone) activity	0.166667
GO:0015439	heme-transporting ATPase activity	0.167457
GO:0018208	peptidyl-proline modification	0.168353
GO:2001020	regulation of response to DNA damage stimulus	0.168539
GO:0006307	DNA dealkylation involved in DNA repair	0.168539
GO:0006323	DNA packaging	0.168998
GO:0016872	intramolecular lyase activity	0.169811
GO:0006282	regulation of DNA repair	0.170213
GO:0043565	sequence-specific DNA binding	0.171974
GO:0008948	oxaloacetate decarboxylase activity	0.172078
GO:0016441	posttranscriptional gene silencing	0.172414
GO:0009316	3-isopropylmalate dehydratase complex	0.173653
GO:0005658	alpha DNA polymerase:primase complex	0.173653
GO:0006213	pyrimidine nucleoside metabolic process	0.174073
GO:0071496	cellular response to external stimulus	0.175916
GO:0009991	response to extracellular stimulus	0.175916
GO:0031226	intrinsic to plasma membrane	0.176323
GO:0009898	internal side of plasma membrane	0.176471
GO:0008863	formate dehydrogenase (NAD+) activity	0.176471
GO:0008855	exodeoxyribonuclease VII activity	0.176471
GO:0015774	polysaccharide transport	0.176828
GO:0034605	cellular response to heat	0.17757
GO:0017006	protein-tetrapyrrole linkage	0.178082
GO:0016740	transferase activity	0.178852
GO:0008121	ubiquinol-cytochrome-c reductase activity	0.179487
GO:0016779	nucleotidyltransferase activity	0.180421
GO:0006858	extracellular transport	0.180506
GO:0004751	ribose-5-phosphate isomerase activity	0.181452
GO:0051603	proteolysis involved in cellular protein catabolic process	0.182249
GO:0043590	bacterial nucleoid	0.183666
GO:0000160	phosphorelay signal transduction system	0.18438
GO:0033202	DNA helicase complex	0.185224
GO:0009366	enterobactin synthetase complex	0.185224
GO:0030880	RNA polymerase complex	0.185224
GO:0005839	proteasome core complex	0.185224
GO:0000502	proteasome complex	0.185224
GO:0048476	Holliday junction resolvase complex	0.185224
GO:0008033	tRNA processing	0.185352
GO:0031326	regulation of cellular biosynthetic process	0.187543
GO:0015171	amino acid transmembrane transporter activity	0.190773
GO:0016778	diphosphotransferase activity	0.192097
GO:0016635	oxidoreductase activity, acting on the CH-CH group of donors, quinone or related compound as acceptor	0.196137
GO:0016661	oxidoreductase activity, acting on other nitrogenous compounds as donors	0.197548
GO:0005634	nucleus	0.2
GO:0043096	purine nucleobase salvage	0.2
GO:0004321	fatty-acyl-CoA synthase activity	0.2
GO:0004523	ribonuclease H activity	0.2
GO:0046084	adenine biosynthetic process	0.2
GO:0031981	nuclear lumen	0.2
GO:0030272	5-formyltetrahydrofolate cyclo-ligase activity	0.2
GO:0030174	regulation of DNA-dependent DNA replication initiation	0.2
GO:0008413	8-oxo-7,8-dihydroguanosine triphosphate pyrophosphatase activity	0.2
GO:0004460	L-lactate dehydrogenase (cytochrome) activity	0.2
GO:0032297	negative regulation of DNA-dependent DNA replication initiation	0.2
GO:0044454	nuclear chromosome part	0.2
GO:0004792	thiosulfate sulfurtransferase activity	0.2
GO:0000228	nuclear chromosome	0.2
GO:0006573	valine metabolic process	0.200121
GO:0051181	cofactor transport	0.200518
GO:1901069	guanosine-containing compound catabolic process	0.202062
GO:0006184	GTP catabolic process	0.202396
GO:0065003	macromolecular complex assembly	0.204605
GO:0051336	regulation of hydrolase activity	0.20493
GO:0016311	dephosphorylation	0.205369
GO:0009082	branched-chain amino acid biosynthetic process	0.205752
GO:0009132	nucleoside diphosphate metabolic process	0.205759
GO:0016810	hydrolase activity, acting on carbon-nitrogen (but not peptide) bonds	0.20615
GO:0015986	ATP synthesis coupled proton transport	0.206605
GO:0019072	viral genome packaging	0.214286
GO:0006873	cellular ion homeostasis	0.215038
GO:0030003	cellular cation homeostasis	0.215038
GO:0015936	coenzyme A metabolic process	0.216012
GO:0008813	chorismate lyase activity	0.217391
GO:0050789	regulation of biological process	0.218614
GO:0015173	aromatic amino acid transmembrane transporter activity	0.218733
GO:0007049	cell cycle	0.219737
GO:0044459	plasma membrane part	0.21979
GO:0006664	glycolipid metabolic process	0.221816
GO:0006414	translational elongation	0.221987
GO:0008653	lipopolysaccharide metabolic process	0.222485
GO:0016782	transferase activity, transferring sulfur-containing groups	0.22301
GO:0015562	efflux transmembrane transporter activity	0.223133
GO:0004175	endopeptidase activity	0.224402
GO:0044463	cell projection part	0.224433
GO:0009425	bacterial-type flagellum basal body	0.224722
GO:0006644	phospholipid metabolic process	0.22478
GO:0015077	monovalent inorganic cation transmembrane transporter activity	0.228117
GO:0032787	monocarboxylic acid metabolic process	0.229362
GO:0034227	tRNA thio-modification	0.229786
GO:0070526	threonylcarbamoyladenosine biosynthetic process	0.229786
GO:0004386	helicase activity	0.230405
GO:0000103	sulfate assimilation	0.230712
GO:0070813	hydrogen sulfide metabolic process	0.230712
GO:0031163	metallo-sulfur cluster assembly	0.231689
GO:0016790	thiolester hydrolase activity	0.233527
GO:0016894	endonuclease activity, active with either ribo- or deoxyribonucleic acids and producing 3'-phosphomonoesters	0.234043
GO:0022610	biological adhesion	0.234382
GO:0004518	nuclease activity	0.235162
GO:0033178	proton-transporting two-sector ATPase complex, catalytic domain	0.235804
GO:0010974	negative regulation of barrier septum assembly	0.238095
GO:1901892	negative regulation of cell septum assembly	0.238095
GO:0046365	monosaccharide catabolic process	0.238275
GO:0005525	GTP binding	0.238499
GO:0016491	oxidoreductase activity	0.238877
GO:0009208	pyrimidine ribonucleoside triphosphate metabolic process	0.240098
GO:0006766	vitamin metabolic process	0.240135
GO:0051052	regulation of DNA metabolic process	0.241597
GO:0004551	nucleotide diphosphatase activity	0.242591
GO:0047429	nucleoside-triphosphate diphosphatase activity	0.242591
GO:0042802	identical protein binding	0.244049
GO:0030247	polysaccharide binding	0.244703
GO:0016780	phosphotransferase activity, for other substituted phosphate groups	0.245933
GO:0051129	negative regulation of cellular component organization	0.247059
GO:0004143	diacylglycerol kinase activity	0.249349
GO:0080134	regulation of response to stress	0.25
GO:0071436	sodium ion export	0.25
GO:0015750	pentose transport	0.25
GO:0003874	6-pyruvoyltetrahydropterin synthase activity	0.25
GO:0008929	methylglyoxal synthase activity	0.25
GO:0019213	deacetylase activity	0.250132
GO:0009410	response to xenobiotic stimulus	0.250164
GO:0044391	ribosomal subunit	0.250419
GO:0045260	plasma membrane proton-transporting ATP synthase complex	0.250422
GO:0016838	carbon-oxygen lyase activity, acting on phosphates	0.250869
GO:0009071	serine family amino acid catabolic process	0.251675
GO:0070814	hydrogen sulfide biosynthetic process	0.251731
GO:0009271	phage shock	0.253012
GO:0032466	negative regulation of cytokinesis	0.257143
GO:0016835	carbon-oxygen lyase activity	0.258008
GO:0017004	cytochrome complex assembly	0.258256
GO:0019205	nucleobase-containing compound kinase activity	0.258388
GO:0033865	nucleoside bisphosphate metabolic process	0.258738
GO:0015672	monovalent inorganic cation transport	0.259364
GO:0009259	ribonucleotide metabolic process	0.259444
GO:0006826	iron ion transport	0.261905
GO:0072522	purine-containing compound biosynthetic process	0.262253
GO:0016801	hydrolase activity, acting on ether bonds	0.262629
GO:0009423	chorismate biosynthetic process	0.263425
GO:2001057	reactive nitrogen species metabolic process	0.265449
GO:0010876	lipid localization	0.26701
GO:0033037	polysaccharide localization	0.26701
GO:0015803	branched-chain amino acid transport	0.267054
GO:0015801	aromatic amino acid transport	0.267054
GO:0003727	single-stranded RNA binding	0.27
GO:0042439	ethanolamine-containing compound metabolic process	0.271068
GO:0043772	acyl-phosphate glycerol-3-phosphate acyltransferase activity	0.271523
GO:0003955	NAD(P)H dehydrogenase (quinone) activity	0.272727
GO:0034017	trans-2-decenoyl-acyl-carrier-protein isomerase activity	0.272727
GO:0001510	RNA methylation	0.273714
GO:0009263	deoxyribonucleotide biosynthetic process	0.274501
GO:0009097	isoleucine biosynthetic process	0.275598
GO:0006545	glycine biosynthetic process	0.276292
GO:0022411	cellular component disassembly	0.277281
GO:0043462	regulation of ATPase activity	0.277778
GO:0004150	dihydroneopterin aldolase activity	0.277778
GO:0009308	amine metabolic process	0.278236
GO:0043093	cytokinesis by binary fission	0.279352
GO:0031263	amine-transporting ATPase activity	0.279659
GO:0015749	monosaccharide transport	0.281849
GO:0051825	adhesion to other organism involved in symbiotic interaction	0.282051
GO:0003743	translation initiation factor activity	0.283658
GO:0009162	deoxyribonucleoside monophosphate metabolic process	0.28377
GO:0009157	deoxyribonucleoside monophosphate biosynthetic process	0.28377
GO:0032774	RNA biosynthetic process	0.283955
GO:0018193	peptidyl-amino acid modification	0.285049
GO:0035556	intracellular signal transduction	0.285187
GO:0004733	pyridoxamine-phosphate oxidase activity	0.285714
GO:0034030	ribonucleoside bisphosphate biosynthetic process	0.285714
GO:0046039	GTP metabolic process	0.286899
GO:0015450	P-P-bond-hydrolysis-driven protein transmembrane transporter activity	0.287264
GO:0008514	organic anion transmembrane transporter activity	0.287459
GO:0009238	enterobactin metabolic process	0.287983
GO:1901659	glycosyl compound biosynthetic process	0.288771
GO:0005319	lipid transporter activity	0.290063
GO:0004364	glutathione transferase activity	0.292113
GO:0004746	riboflavin synthase activity	0.29359
GO:0004602	glutathione peroxidase activity	0.294118
GO:0009636	response to toxic substance	0.298855
GO:0006308	DNA catabolic process	0.299812
GO:0044085	cellular component biogenesis	0.300529
GO:0009129	pyrimidine nucleoside monophosphate metabolic process	0.301626
GO:0009130	pyrimidine nucleoside monophosphate biosynthetic process	0.301626
GO:0070925	organelle assembly	0.302326
GO:0046033	AMP metabolic process	0.3034
GO:0006109	regulation of carbohydrate metabolic process	0.303808
GO:0043364	catalysis of free radical formation	0.307926
GO:0009009	site-specific recombinase activity	0.307926
GO:0019069	viral capsid assembly	0.308642
GO:0006549	isoleucine metabolic process	0.308823
GO:0045333	cellular respiration	0.309539
GO:0017150	tRNA dihydrouridine synthase activity	0.309815
GO:0016856	racemase and epimerase activity, acting on hydroxy acids and derivatives	0.310345
GO:0008940	nitrate reductase activity	0.3104
GO:0001871	pattern binding	0.311584
GO:0051707	response to other organism	0.3125
GO:0016811	hydrolase activity, acting on carbon-nitrogen (but not peptide) bonds, in linear amides	0.314085
GO:0006555	methionine metabolic process	0.315068
GO:0046797	viral procapsid maturation	0.315789
GO:0046189	phenol-containing compound biosynthetic process	0.322259
GO:0046401	lipopolysaccharide core region metabolic process	0.322416
GO:0016884	carbon-nitrogen ligase activity, with glutamine as amido-N-donor	0.322473
GO:0006163	purine nucleotide metabolic process	0.323992
GO:0006805	xenobiotic metabolic process	0.324118
GO:0051246	regulation of protein metabolic process	0.324854
GO:0009239	enterobactin biosynthetic process	0.325925
GO:0052192	movement in environment of other organism involved in symbiotic interaction	0.326351
GO:0003906	DNA-(apurinic or apyrimidinic site) lyase activity	0.326558
GO:0043365	[formate-C-acetyltransferase]-activating enzyme activity	0.327155
GO:0005960	glycine cleavage complex	0.328063
GO:0008655	pyrimidine-containing compound salvage	0.329084
GO:0004634	phosphopyruvate hydratase activity	0.330144
GO:0003861	3-isopropylmalate dehydratase activity	0.330144
GO:0009057	macromolecule catabolic process	0.333006
GO:0001530	lipopolysaccharide binding	0.333333
GO:0071466	cellular response to xenobiotic stimulus	0.333333
GO:0010038	response to metal ion	0.333333
GO:0003905	alkylbase DNA N-glycosylase activity	0.333333
GO:0034639	L-amino acid efflux transmembrane transporter activity	0.333333
GO:0008925	maltose O-acetyltransferase activity	0.333333
GO:0031124	mRNA 3'-end processing	0.333333
GO:0046488	phosphatidylinositol metabolic process	0.333333
GO:0046083	adenine metabolic process	0.333333
GO:0044406	adhesion to host	0.333333
GO:0043596	nuclear replication fork	0.333333
GO:0009372	quorum sensing	0.333333
GO:0043601	nuclear replisome	0.333333
GO:2001070	starch binding	0.333333
GO:0019136	deoxynucleoside kinase activity	0.333333
GO:0043100	pyrimidine nucleobase salvage	0.333333
GO:0031555	transcriptional attenuation	0.333333
GO:0004081	bis(5'-nucleosyl)-tetraphosphatase (asymmetrical) activity	0.333333
GO:0019303	D-ribose catabolic process	0.333333
GO:0016036	cellular response to phosphate starvation	0.333333
GO:0006547	histidine metabolic process	0.333343
GO:0004821	histidine-tRNA ligase activity	0.334677
GO:0015159	polysaccharide transmembrane transporter activity	0.334693
GO:0046385	deoxyribose phosphate biosynthetic process	0.335442
GO:0051189	prosthetic group metabolic process	0.337139
GO:0016706	oxidoreductase activity, acting on paired donors, with incorporation or reduction of molecular oxygen, 2-oxoglutarate as one donor, and incorporation of one atom each of oxygen into both donors	0.340601
GO:0030488	tRNA methylation	0.340978
GO:0055065	metal ion homeostasis	0.342105
GO:0019012	virion	0.344641
GO:0044423	virion part	0.344641
GO:0015424	amino acid-transporting ATPase activity	0.345224
GO:0015174	basic amino acid transmembrane transporter activity	0.345224
GO:0006397	mRNA processing	0.347226
GO:0032155	cell division site part	0.348383
GO:0032153	cell division site	0.348383
GO:0020037	heme binding	0.348388
GO:0006353	DNA-dependent transcription, termination	0.349063
GO:0044206	UMP salvage	0.35
GO:0009147	pyrimidine nucleoside triphosphate metabolic process	0.350472
GO:0050794	regulation of cellular process	0.351009
GO:0045273	respiratory chain complex II	0.351706
GO:0045281	succinate dehydrogenase complex	0.351706
GO:0006744	ubiquinone biosynthetic process	0.351724
GO:0044428	nuclear part	0.352941
GO:0000154	rRNA modification	0.353295
GO:0048583	regulation of response to stimulus	0.356281
GO:0016791	phosphatase activity	0.356968
GO:0002943	tRNA dihydrouridine synthesis	0.357922
GO:1901678	iron coordination entity transport	0.360017
GO:0000105	histidine biosynthetic process	0.360029
GO:0005275	amine transmembrane transporter activity	0.360426
GO:0016675	oxidoreductase activity, acting on a heme group of donors	0.360682
GO:0015002	heme-copper terminal oxidase activity	0.360682
GO:0034032	purine nucleoside bisphosphate metabolic process	0.361656
GO:0015294	solute:cation symporter activity	0.361918
GO:0006879	cellular iron ion homeostasis	0.362637
GO:0000107	imidazoleglycerol-phosphate synthase activity	0.363032
GO:0004845	uracil phosphoribosyltransferase activity	0.363032
GO:0009086	methionine biosynthetic process	0.365079
GO:0015809	arginine transport	0.369279
GO:0010948	negative regulation of cell cycle process	0.37037
GO:0000049	tRNA binding	0.372567
GO:0044419	interspecies interaction between organisms	0.372588
GO:0006796	phosphate-containing compound metabolic process	0.372691
GO:0015035	protein disulfide oxidoreductase activity	0.372807
GO:0015886	heme transport	0.373521
GO:0000989	transcription factor binding transcription factor activity	0.375
GO:0009405	pathogenesis	0.375581
GO:0043492	ATPase activity, coupled to movement of substances	0.376584
GO:0042083	5,10-methylenetetrahydrofolate-dependent methyltransferase activity	0.3791
GO:0004106	chorismate mutase activity	0.379294
GO:0003918	DNA topoisomerase type II (ATP-hydrolyzing) activity	0.37931
GO:0090305	nucleic acid phosphodiester bond hydrolysis	0.379486
GO:0032786	positive regulation of DNA-dependent transcription, elongation	0.381818
GO:0004620	phospholipase activity	0.384615
GO:0004474	malate synthase activity	0.384615
GO:0034033	purine nucleoside bisphosphate biosynthetic process	0.38573
GO:0010138	pyrimidine ribonucleotide salvage	0.386466
GO:0031554	regulation of DNA-dependent transcription, termination	0.386802
GO:0016071	mRNA metabolic process	0.387351
GO:0006090	pyruvate metabolic process	0.387648
GO:0006417	regulation of translation	0.395312
GO:0019206	nucleoside kinase activity	0.395604
GO:0006269	DNA replication, synthesis of RNA primer	0.395955
GO:0009244	lipopolysaccharide core region biosynthetic process	0.398097
GO:0019048	modulation by virus of host morphology or physiology	0.4
GO:0047617	acyl-CoA hydrolase activity	0.4
GO:0043085	positive regulation of catalytic activity	0.4
GO:0044093	positive regulation of molecular function	0.4
GO:0009306	protein secretion	0.400933
GO:0009098	leucine biosynthetic process	0.401286
GO:0008168	methyltransferase activity	0.401496
GO:0046416	D-amino acid metabolic process	0.403492
GO:0015988	energy coupled proton transmembrane transport, against electrochemical gradient	0.405554
GO:0043094	cellular metabolic compound salvage	0.406571
GO:0015937	coenzyme A biosynthetic process	0.408846
GO:0043090	amino acid import	0.409703
GO:0006400	tRNA modification	0.409906
GO:0051540	metal cluster binding	0.411012
GO:0008745	N-acetylmuramoyl-L-alanine amidase activity	0.412044
GO:0042586	peptide deformylase activity	0.412044
GO:0051082	unfolded protein binding	0.4148
GO:1901264	carbohydrate derivative transport	0.415499
GO:0044461	bacterial-type flagellum part	0.416388
GO:0004489	methylenetetrahydrofolate reductase (NADPH) activity	0.42158
GO:0043178	alcohol binding	0.421754
GO:0009176	pyrimidine deoxyribonucleoside monophosphate metabolic process	0.422085
GO:0009177	pyrimidine deoxyribonucleoside monophosphate biosynthetic process	0.422085
GO:0032553	ribonucleotide binding	0.425739
GO:0009113	purine nucleobase biosynthetic process	0.42663
GO:0019464	glycine decarboxylation via glycine cleavage system	0.428571
GO:0043631	RNA polyadenylation	0.428571
GO:0019540	siderophore biosynthetic process from catechol	0.428571
GO:0031123	RNA 3'-end processing	0.431165
GO:0033281	TAT protein transport complex	0.433553
GO:0016868	intramolecular transferase activity, phosphotransferases	0.434044
GO:0042953	lipoprotein transport	0.434238
GO:0032268	regulation of cellular protein metabolic process	0.436645
GO:0046654	tetrahydrofolate biosynthetic process	0.436759
GO:0004549	tRNA-specific ribonuclease activity	0.436759
GO:0016289	CoA hydrolase activity	0.437063
GO:0000015	phosphopyruvate hydratase complex	0.437879
GO:0000041	transition metal ion transport	0.44265
GO:0015181	arginine transmembrane transporter activity	0.443345
GO:0042803	protein homodimerization activity	0.444444
GO:0006577	amino-acid betaine metabolic process	0.448384
GO:0016645	oxidoreductase activity, acting on the CH-NH group of donors	0.448703
GO:0031365	N-terminal protein amino acid modification	0.449804
GO:0043543	protein acylation	0.449804
GO:0009267	cellular response to starvation	0.452319
GO:0044432	endoplasmic reticulum part	0.454545
GO:0045261	proton-transporting ATP synthase complex, catalytic core F(1)	0.454842
GO:0016044	cellular membrane organization	0.455321
GO:0008156	negative regulation of DNA replication	0.458256
GO:0009318	exodeoxyribonuclease VII complex	0.459487
GO:0019290	siderophore biosynthetic process	0.461042
GO:0044723	single-organism carbohydrate metabolic process	0.462138
GO:0004176	ATP-dependent peptidase activity	0.463582
GO:0071103	DNA conformation change	0.464646
GO:0031090	organelle membrane	0.4662
GO:0031669	cellular response to nutrient levels	0.47013
GO:0031667	response to nutrient levels	0.47013
GO:0006526	arginine biosynthetic process	0.471698
GO:0031455	glycine betaine metabolic process	0.472576
GO:1901362	organic cyclic compound biosynthetic process	0.472962
GO:0035821	modification of morphology or physiology of other organism	0.474336
GO:0031974	membrane-enclosed lumen	0.474739
GO:0034755	iron ion transmembrane transport	0.475472
GO:0005783	endoplasmic reticulum	0.47619
GO:0006259	DNA metabolic process	0.480394
GO:0043244	regulation of protein complex disassembly	0.488249
GO:0051053	negative regulation of DNA metabolic process	0.489457
GO:0004139	deoxyribose-phosphate aldolase activity	0.490196
GO:0070568	guanylyltransferase activity	0.495347
GO:0008135	translation factor activity, nucleic acid binding	0.497173
GO:0009605	response to external stimulus	0.497268
GO:0043953	protein transport by the Tat complex	0.497976
GO:0046134	pyrimidine nucleoside biosynthetic process	0.498378
GO:0004825	methionine-tRNA ligase activity	0.499008
GO:0004824	lysine-tRNA ligase activity	0.499008
GO:0004820	glycine-tRNA ligase activity	0.499008
GO:0019062	viral attachment to host cell	0.5
GO:0004526	ribonuclease P activity	0.5
GO:0043023	ribosomal large subunit binding	0.5
GO:0032265	XMP salvage	0.5
GO:0070887	cellular response to chemical stimulus	0.500054
GO:0003746	translation elongation factor activity	0.500271
GO:0016310	phosphorylation	0.500347
GO:0016634	oxidoreductase activity, acting on the CH-CH group of donors, oxygen as acceptor	0.50061
GO:0022804	active transmembrane transporter activity	0.500725
GO:0016651	oxidoreductase activity, acting on NAD(P)H	0.501542
GO:1901617	organic hydroxy compound biosynthetic process	0.501937
GO:0046914	transition metal ion binding	0.503256
GO:0007155	cell adhesion	0.504464
GO:0046907	intracellular transport	0.506125
GO:0006578	amino-acid betaine biosynthetic process	0.506267
GO:0003989	acetyl-CoA carboxylase activity	0.509091
GO:0006206	pyrimidine nucleobase metabolic process	0.511273
GO:0019400	alditol metabolic process	0.513076
GO:0016072	rRNA metabolic process	0.514455
GO:0042375	quinone cofactor metabolic process	0.514842
GO:0031456	glycine betaine biosynthetic process	0.516713
GO:0009295	nucleoid	0.518093
GO:0003755	peptidyl-prolyl cis-trans isomerase activity	0.519481
GO:0016646	oxidoreductase activity, acting on the CH-NH group of donors, NAD or NADP as acceptor	0.523396
GO:0019682	glyceraldehyde-3-phosphate metabolic process	0.524119
GO:0006066	alcohol metabolic process	0.52692
GO:0004540	ribonuclease activity	0.527235
GO:0015802	basic amino acid transport	0.528428
GO:0022904	respiratory electron transport chain	0.528494
GO:0046942	carboxylic acid transport	0.529553
GO:0009237	siderophore metabolic process	0.530322
GO:0046116	queuosine metabolic process	0.532848
GO:0009173	pyrimidine ribonucleoside monophosphate metabolic process	0.534125
GO:0009174	pyrimidine ribonucleoside monophosphate biosynthetic process	0.534125
GO:0019238	cyclohydrolase activity	0.534161
GO:0030030	cell projection organization	0.5354
GO:0046112	nucleobase biosynthetic process	0.536428
GO:0043768	S-ribosylhomocysteine lyase activity	0.538462
GO:0006275	regulation of DNA replication	0.538487
GO:0030313	cell envelope	0.539259
GO:0051184	cofactor transporter activity	0.540287
GO:1901068	guanosine-containing compound metabolic process	0.541958
GO:0030163	protein catabolic process	0.542897
GO:1901363	heterocyclic compound binding	0.545979
GO:0033743	peptide-methionine (R)-S-oxide reductase activity	0.547619
GO:0097159	organic cyclic compound binding	0.549214
GO:0032262	pyrimidine nucleotide salvage	0.549722
GO:0051345	positive regulation of hydrolase activity	0.555556
GO:0043087	regulation of GTPase activity	0.555556
GO:0009712	catechol-containing compound metabolic process	0.555556
GO:0015179	L-amino acid transmembrane transporter activity	0.55575
GO:0052803	imidazole-containing compound metabolic process	0.556922
GO:0030253	protein secretion by the type I secretion system	0.55824
GO:0030256	type I protein secretion system complex	0.558585
GO:0016893	endonuclease activity, active with either ribo- or deoxyribonucleic acids and producing 5'-phosphomonoesters	0.561857
GO:0016744	transferase activity, transferring aldehyde or ketonic groups	0.566346
GO:0046961	proton-transporting ATPase activity, rotational mechanism	0.566561
GO:0009103	lipopolysaccharide biosynthetic process	0.569641
GO:0045229	external encapsulating structure organization	0.570863
GO:0008704	5-carboxymethyl-2-hydroxymuconate delta-isomerase activity	0.575758
GO:1901269	lipooligosaccharide metabolic process	0.577141
GO:0001906	cell killing	0.577148
GO:0006643	membrane lipid metabolic process	0.578214
GO:0018130	heterocycle biosynthetic process	0.579586
GO:0008172	S-methyltransferase activity	0.580358
GO:0043436	oxoacid metabolic process	0.582307
GO:0042594	response to starvation	0.585761
GO:0006026	aminoglycan catabolic process	0.585907
GO:0010035	response to inorganic substance	0.586092
GO:0016895	exodeoxyribonuclease activity, producing 5'-phosphomonoesters	0.586207
GO:0072528	pyrimidine-containing compound biosynthetic process	0.587582
GO:0016814	hydrolase activity, acting on carbon-nitrogen (but not peptide) bonds, in cyclic amidines	0.5879
GO:0009116	nucleoside metabolic process	0.588029
GO:0016052	carbohydrate catabolic process	0.589397
GO:0004129	cytochrome-c oxidase activity	0.589688
GO:0006935	chemotaxis	0.589846
GO:1901070	guanosine-containing compound biosynthetic process	0.590106
GO:0006261	DNA-dependent DNA replication	0.594388
GO:0043163	cell envelope organization	0.594771
GO:0008796	bis(5'-nucleosyl)-tetraphosphatase activity	0.6
GO:0046073	dTMP metabolic process	0.6
GO:0030894	replisome	0.6
GO:0009713	catechol-containing compound biosynthetic process	0.6
GO:0006014	D-ribose metabolic process	0.6
GO:0008444	CDP-diacylglycerol-glycerol-3-phosphate 3-phosphatidyltransferase activity	0.6
GO:0005657	replication fork	0.6
GO:0006231	dTMP biosynthetic process	0.6
GO:1901505	carbohydrate derivative transporter activity	0.601356
GO:0009220	pyrimidine ribonucleotide biosynthetic process	0.603034
GO:0009061	anaerobic respiration	0.605965
GO:0008610	lipid biosynthetic process	0.610117
GO:0042578	phosphoric ester hydrolase activity	0.610536
GO:0004497	monooxygenase activity	0.614578
GO:0006281	DNA repair	0.615508
GO:0006270	DNA replication initiation	0.615718
GO:0009432	SOS response	0.61739
GO:0003700	sequence-specific DNA binding transcription factor activity	0.617997
GO:0016812	hydrolase activity, acting on carbon-nitrogen (but not peptide) bonds, in cyclic amides	0.619994
GO:0019028	viral capsid	0.622222
GO:0008942	nitrite reductase [NAD(P)H] activity	0.622222
GO:0006167	AMP biosynthetic process	0.622637
GO:0009144	purine nucleoside triphosphate metabolic process	0.623888
GO:0016638	oxidoreductase activity, acting on the CH-NH2 group of donors	0.624152
GO:0003917	DNA topoisomerase type I activity	0.624355
GO:0046132	pyrimidine ribonucleoside biosynthetic process	0.624408
GO:0016671	oxidoreductase activity, acting on a sulfur group of donors, disulfide as acceptor	0.625416
GO:0046857	oxidoreductase activity, acting on other nitrogenous compounds as donors, with NAD or NADP as acceptor	0.627062
GO:0006875	cellular metal ion homeostasis	0.628571
GO:0046916	cellular transition metal ion homeostasis	0.628571
GO:0055072	iron ion homeostasis	0.628571
GO:0006304	DNA modification	0.629511
GO:0006568	tryptophan metabolic process	0.629556
GO:0072527	pyrimidine-containing compound metabolic process	0.63476
GO:0046915	transition metal ion transmembrane transporter activity	0.635611
GO:0002098	tRNA wobble uridine modification	0.636364
GO:0018958	phenol-containing compound metabolic process	0.638904
GO:0016836	hydro-lyase activity	0.641293
GO:0009219	pyrimidine deoxyribonucleotide metabolic process	0.642087
GO:0006081	cellular aldehyde metabolic process	0.642397
GO:0044209	AMP salvage	0.642857
GO:0006284	base-excision repair	0.643432
GO:0048872	homeostasis of number of cells	0.643579
GO:0002097	tRNA wobble base modification	0.643855
GO:0005261	cation channel activity	0.643909
GO:0009408	response to heat	0.646248
GO:0008047	enzyme activator activity	0.647059
GO:0061134	peptidase regulator activity	0.647059
GO:0032506	cytokinetic process	0.648128
GO:0000917	barrier septum assembly	0.648128
GO:0070566	adenylyltransferase activity	0.649562
GO:0019842	vitamin binding	0.650149
GO:0036211	protein modification process	0.651541
GO:0006461	protein complex assembly	0.652647
GO:0016652	oxidoreductase activity, acting on NAD(P)H, NAD(P) as acceptor	0.65276
GO:0006814	sodium ion transport	0.652991
GO:0040011	locomotion	0.65349
GO:0045262	plasma membrane proton-transporting ATP synthase complex, catalytic core F(1)	0.656599
GO:0003916	DNA topoisomerase activity	0.660419
GO:0019438	aromatic compound biosynthetic process	0.662952
GO:0008113	peptide-methionine (S)-S-oxide reductase activity	0.666667
GO:0070283	radical SAM enzyme activity	0.668847
GO:0070469	respiratory chain	0.669264
GO:0009240	isopentenyl diphosphate biosynthetic process	0.672625
GO:0009221	pyrimidine deoxyribonucleotide biosynthetic process	0.673802
GO:0015598	arginine-importing ATPase activity	0.673802
GO:0017169	CDP-alcohol phosphatidyltransferase activity	0.676471
GO:0048874	homeostasis of number of cells in a free-living population	0.676471
GO:0005496	steroid binding	0.678245
GO:0070011	peptidase activity, acting on L-amino acid peptides	0.680594
GO:0015935	small ribosomal subunit	0.681407
GO:0015934	large ribosomal subunit	0.681407
GO:0009326	formate dehydrogenase complex	0.681962
GO:0046036	CTP metabolic process	0.683794
GO:0008097	5S rRNA binding	0.688889
GO:0046040	IMP metabolic process	0.691529
GO:0008175	tRNA methyltransferase activity	0.696795
GO:0008967	phosphoglycolate phosphatase activity	0.697772
GO:0042364	water-soluble vitamin biosynthetic process	0.698172
GO:0009376	HslUV protease complex	0.698387
GO:0044257	cellular protein catabolic process	0.700664
GO:0006007	glucose catabolic process	0.701493
GO:0032993	protein-DNA complex	0.701907
GO:0016765	transferase activity, transferring alkyl or aryl (other than methyl) groups	0.705713
GO:0044091	membrane biogenesis	0.705736
GO:0015755	fructose transport	0.714286
GO:0003935	GTP cyclohydrolase II activity	0.714286
GO:0051205	protein insertion into membrane	0.718887
GO:0009063	cellular amino acid catabolic process	0.719402
GO:0060255	regulation of macromolecule metabolic process	0.721552
GO:0006586	indolalkylamine metabolic process	0.722222
GO:0015291	secondary active transmembrane transporter activity	0.7254
GO:0006241	CTP biosynthetic process	0.726316
GO:0003690	double-stranded DNA binding	0.727273
GO:0003697	single-stranded DNA binding	0.727273
GO:0042221	response to chemical stimulus	0.732433
GO:0046490	isopentenyl diphosphate metabolic process	0.734713
GO:0051817	modification of morphology or physiology of other organism involved in symbiotic interaction	0.736264
GO:0042430	indole-containing compound metabolic process	0.741963
GO:0004049	anthranilate synthase activity	0.745371
GO:1901271	lipooligosaccharide biosynthetic process	0.745497
GO:0015849	organic acid transport	0.746907
GO:0016830	carbon-carbon lyase activity	0.747296
GO:0042128	nitrate assimilation	0.74942
GO:0006351	transcription, DNA-dependent	0.74979
GO:0009209	pyrimidine ribonucleoside triphosphate biosynthetic process	0.749846
GO:0008233	peptidase activity	0.756767
GO:0044271	cellular nitrogen compound biosynthetic process	0.758422
GO:0071705	nitrogen compound transport	0.759194
GO:0009247	glycolipid biosynthetic process	0.762389
GO:0043604	amide biosynthetic process	0.762609
GO:0019856	pyrimidine nucleobase biosynthetic process	0.763952
GO:0004146	dihydrofolate reductase activity	0.767478
GO:0006811	ion transport	0.767723
GO:0006457	protein folding	0.767772
GO:0005509	calcium ion binding	0.769217
GO:0006546	glycine catabolic process	0.769231
GO:0042279	nitrite reductase (cytochrome, ammonia-forming) activity	0.777778
GO:0016597	amino acid binding	0.779967
GO:0009205	purine ribonucleoside triphosphate metabolic process	0.787428
GO:0005515	protein binding	0.788934
GO:0006605	protein targeting	0.789104
GO:0016813	hydrolase activity, acting on carbon-nitrogen (but not peptide) bonds, in linear amidines	0.789381
GO:0016114	terpenoid biosynthetic process	0.789474
GO:0006721	terpenoid metabolic process	0.789474
GO:0046049	UMP metabolic process	0.790514
GO:0045426	quinone cofactor biosynthetic process	0.790553
GO:0009199	ribonucleoside triphosphate metabolic process	0.792312
GO:0004529	exodeoxyribonuclease activity	0.793899
GO:0051188	cofactor biosynthetic process	0.794094
GO:1901607	alpha-amino acid biosynthetic process	0.794392
GO:0003678	DNA helicase activity	0.794899
GO:0055082	cellular chemical homeostasis	0.79513
GO:0008320	protein transmembrane transporter activity	0.795293
GO:0005381	iron ion transmembrane transporter activity	0.796129
GO:0019320	hexose catabolic process	0.797264
GO:2001141	regulation of RNA biosynthetic process	0.798194
GO:0016820	hydrolase activity, acting on acid anhydrides, catalyzing transmembrane movement of substances	0.79966
GO:0052126	movement in host environment	0.8
GO:0044003	modification by symbiont of host morphology or physiology	0.8
GO:0032392	DNA geometric change	0.802263
GO:0006399	tRNA metabolic process	0.803958
GO:0042626	ATPase activity, coupled to transmembrane movement of substances	0.804762
GO:0005216	ion channel activity	0.80611
GO:0034061	DNA polymerase activity	0.806356
GO:0009069	serine family amino acid metabolic process	0.806933
GO:0003887	DNA-directed DNA polymerase activity	0.807692
GO:0009168	purine ribonucleoside monophosphate biosynthetic process	0.80877
GO:0009167	purine ribonucleoside monophosphate metabolic process	0.80877
GO:0008654	phospholipid biosynthetic process	0.809491
GO:0042954	lipoprotein transporter activity	0.810428
GO:0044255	cellular lipid metabolic process	0.811876
GO:0031224	intrinsic to membrane	0.81239
GO:0044106	cellular amine metabolic process	0.8126
GO:0030246	carbohydrate binding	0.81462
GO:0032934	sterol binding	0.818182
GO:0019104	DNA N-glycosylase activity	0.818182
GO:0006207	'de novo' pyrimidine nucleobase biosynthetic process	0.818182
GO:0046486	glycerolipid metabolic process	0.818331
GO:0006629	lipid metabolic process	0.820237
GO:0016857	racemase and epimerase activity, acting on carbohydrates and derivatives	0.82069
GO:0043211	carbohydrate-transporting ATPase activity	0.822126
GO:0043233	organelle lumen	0.8227
GO:0003924	GTPase activity	0.823209
GO:0042777	plasma membrane ATP synthesis coupled proton transport	0.824176
GO:0009141	nucleoside triphosphate metabolic process	0.824277
GO:0015804	neutral amino acid transport	0.825333
GO:0009072	aromatic amino acid family metabolic process	0.825384
GO:0008094	DNA-dependent ATPase activity	0.826603
GO:0040029	regulation of gene expression, epigenetic	0.82684
GO:0006006	glucose metabolic process	0.82716
GO:0009276	Gram-negative-bacterium-type cell wall	0.827446
GO:0044724	single-organism carbohydrate catabolic process	0.829944
GO:0043648	dicarboxylic acid metabolic process	0.831208
GO:0015399	primary active transmembrane transporter activity	0.831542
GO:0009394	2'-deoxyribonucleotide metabolic process	0.833333
GO:0008616	queuosine biosynthetic process	0.834344
GO:0009070	serine family amino acid biosynthetic process	0.835398
GO:0044427	chromosomal part	0.841284
GO:0016298	lipase activity	0.844998
GO:0090529	cell septum assembly	0.845268
GO:0051668	localization within membrane	0.846078
GO:0006071	glycerol metabolic process	0.846154
GO:0046128	purine ribonucleoside metabolic process	0.847248
GO:0003933	GTP cyclohydrolase activity	0.848485
GO:0005576	extracellular region	0.849342
GO:0046493	lipid A metabolic process	0.849379
GO:0006650	glycerophospholipid metabolic process	0.849379
GO:0031071	cysteine desulfurase activity	0.852425
GO:0009245	lipid A biosynthetic process	0.854078
GO:0019751	polyol metabolic process	0.854497
GO:1901615	organic hydroxy compound metabolic process	0.854871
GO:0015980	energy derivation by oxidation of organic compounds	0.856016
GO:1901606	alpha-amino acid catabolic process	0.856547
GO:0006091	generation of precursor metabolites and energy	0.863986
GO:0016620	oxidoreductase activity, acting on the aldehyde or oxo group of donors, NAD or NADP as acceptor	0.864407
GO:0009317	acetyl-CoA carboxylase complex	0.865682
GO:0022838	substrate-specific channel activity	0.865804
GO:0000287	magnesium ion binding	0.866647
GO:0015407	monosaccharide-transporting ATPase activity	0.866667
GO:0008408	3'-5' exonuclease activity	0.868566
GO:0030203	glycosaminoglycan metabolic process	0.87013
GO:0009064	glutamine family amino acid metabolic process	0.870862
GO:0006222	UMP biosynthetic process	0.87218
GO:0009119	ribonucleoside metabolic process	0.87353
GO:0061024	membrane organization	0.873769
GO:0016776	phosphotransferase activity, phosphate group as acceptor	0.875783
GO:0006099	tricarboxylic acid cycle	0.8761
GO:0019239	deaminase activity	0.876318
GO:1901661	quinone metabolic process	0.877016
GO:0008649	rRNA methyltransferase activity	0.877198
GO:0008081	phosphoric diester hydrolase activity	0.877288
GO:0051701	interaction with host	0.880952
GO:0009126	purine nucleoside monophosphate metabolic process	0.881578
GO:0009127	purine nucleoside monophosphate biosynthetic process	0.881578
GO:0016702	oxidoreductase activity, acting on single donors with incorporation of molecular oxygen, incorporation of two atoms of oxygen	0.882611
GO:0043241	protein complex disassembly	0.884483
GO:0000166	nucleotide binding	0.885025
GO:0009073	aromatic amino acid family biosynthetic process	0.885547
GO:0044238	primary metabolic process	0.886992
GO:0046467	membrane lipid biosynthetic process	0.887256
GO:0042278	purine nucleoside metabolic process	0.887841
GO:0006720	isoprenoid metabolic process	0.888407
GO:0016662	oxidoreductase activity, acting on other nitrogenous compounds as donors, cytochrome as acceptor	0.888603
GO:0009274	peptidoglycan-based cell wall	0.890476
GO:0000096	sulfur amino acid metabolic process	0.890715
GO:0051119	sugar transmembrane transporter activity	0.891629
GO:0006974	response to DNA damage stimulus	0.892679
GO:0016758	transferase activity, transferring hexosyl groups	0.892791
GO:0006730	one-carbon metabolic process	0.893605
GO:0004252	serine-type endopeptidase activity	0.894414
GO:0005618	cell wall	0.897919
GO:0031167	rRNA methylation	0.898551
GO:0042180	cellular ketone metabolic process	0.898624
GO:0019693	ribose phosphate metabolic process	0.899428
GO:0050661	NADP binding	0.900316
GO:0022613	ribonucleoprotein complex biogenesis	0.90061
GO:0000097	sulfur amino acid biosynthetic process	0.900675
GO:1901360	organic cyclic compound metabolic process	0.901291
GO:0016860	intramolecular oxidoreductase activity	0.903041
GO:0070013	intracellular organelle lumen	0.905361
GO:0006525	arginine metabolic process	0.905794
GO:0033013	tetrapyrrole metabolic process	0.908115
GO:0032259	methylation	0.908241
GO:0009148	pyrimidine nucleoside triphosphate biosynthetic process	0.908752
GO:0050896	response to stimulus	0.909716
GO:0009117	nucleotide metabolic process	0.912213
GO:0001071	nucleic acid binding transcription factor activity	0.912428
GO:0006189	'de novo' IMP biosynthetic process	0.913043
GO:0030001	metal ion transport	0.913633
GO:0015197	peptide transporter activity	0.914116
GO:0016829	lyase activity	0.914487
GO:0006402	mRNA catabolic process	0.916084
GO:0019288	isopentenyl diphosphate biosynthetic process, mevalonate-independent pathway	0.916667
GO:0043603	cellular amide metabolic process	0.917394
GO:0022603	regulation of anatomical structure morphogenesis	0.918367
GO:0051287	NAD binding	0.918449
GO:0009420	bacterial-type flagellum filament	0.918984
GO:0008236	serine-type peptidase activity	0.919219
GO:0042330	taxis	0.921763
GO:0016054	organic acid catabolic process	0.922268
GO:0042181	ketone biosynthetic process	0.922724
GO:0034637	cellular carbohydrate biosynthetic process	0.923125
GO:0008652	cellular amino acid biosynthetic process	0.92379
GO:0004601	peroxidase activity	0.924901
GO:0009110	vitamin biosynthetic process	0.925065
GO:0001883	purine nucleoside binding	0.925347
GO:0017171	serine hydrolase activity	0.926826
GO:0046718	viral entry into host cell	0.928571
GO:0033014	tetrapyrrole biosynthetic process	0.92982
GO:0042440	pigment metabolic process	0.931179
GO:0006139	nucleobase-containing compound metabolic process	0.931463
GO:0032550	purine ribonucleoside binding	0.931603
GO:0006364	rRNA processing	0.932626
GO:0016757	transferase activity, transferring glycosyl groups	0.933121
GO:0043624	cellular protein complex disassembly	0.933333
GO:0015081	sodium ion transmembrane transporter activity	0.933632
GO:0043650	dicarboxylic acid biosynthetic process	0.933672
GO:0032984	macromolecular complex disassembly	0.9339
GO:0005524	ATP binding	0.935707
GO:0008484	sulfuric ester hydrolase activity	0.936554
GO:0008299	isoprenoid biosynthetic process	0.936728
GO:0051186	cofactor metabolic process	0.937234
GO:0015075	ion transmembrane transporter activity	0.937416
GO:0009166	nucleotide catabolic process	0.938065
GO:0051128	regulation of cellular component organization	0.938165
GO:0009399	nitrogen fixation	0.941519
GO:0019752	carboxylic acid metabolic process	0.942165
GO:0061505	DNA topoisomerase II activity	0.942208
GO:0005996	monosaccharide metabolic process	0.942828
GO:0042597	periplasmic space	0.944291
GO:0032549	ribonucleoside binding	0.945
GO:0009084	glutamine family amino acid biosynthetic process	0.945085
GO:0046395	carboxylic acid catabolic process	0.945511
GO:0006886	intracellular protein transport	0.945606
GO:0072329	monocarboxylic acid catabolic process	0.945657
GO:0046983	protein dimerization activity	0.946721
GO:0006265	DNA topological change	0.94767
GO:0016627	oxidoreductase activity, acting on the CH-CH group of donors	0.950579
GO:0016874	ligase activity	0.951719
GO:0044282	small molecule catabolic process	0.952948
GO:0022803	passive transmembrane transporter activity	0.953208
GO:0005737	cytoplasm	0.953409
GO:0008026	ATP-dependent helicase activity	0.953713
GO:0003677	DNA binding	0.954064
GO:0006096	glycolysis	0.954678
GO:0044445	cytosolic part	0.956051
GO:0015145	monosaccharide transmembrane transporter activity	0.958267
GO:0006820	anion transport	0.958445
GO:0016887	ATPase activity	0.958969
GO:1901137	carbohydrate derivative biosynthetic process	0.960993
GO:0006813	potassium ion transport	0.96222
GO:0034613	cellular protein localization	0.963156
GO:0006979	response to oxidative stress	0.964094
GO:0016616	oxidoreductase activity, acting on the CH-OH group of donors, NAD or NADP as acceptor	0.96445
GO:0015074	DNA integration	0.965469
GO:0008483	transaminase activity	0.966102
GO:0015711	organic anion transport	0.96675
GO:0008104	protein localization	0.967829
GO:0008238	exopeptidase activity	0.968382
GO:0034212	peptide N-acetyltransferase activity	0.968897
GO:0004042	acetyl-CoA:L-glutamate N-acetyltransferase activity	0.968897
GO:0016741	transferase activity, transferring one-carbon groups	0.970394
GO:0071709	membrane assembly	0.97085
GO:0008173	RNA methyltransferase activity	0.971151
GO:0016772	transferase activity, transferring phosphorus-containing groups	0.971231
GO:0016796	exonuclease activity, active with either ribo- or deoxyribonucleic acids and producing 5'-phosphomonoesters	0.971535
GO:0009060	aerobic respiration	0.972223
GO:0044711	single-organism biosynthetic process	0.973989
GO:0009161	ribonucleoside monophosphate metabolic process	0.974073
GO:0009156	ribonucleoside monophosphate biosynthetic process	0.974073
GO:0044205	'de novo' UMP biosynthetic process	0.975
GO:0044462	external encapsulating structure part	0.97508
GO:0006415	translational termination	0.975548
GO:0043231	intracellular membrane-bounded organelle	0.976206
GO:0046912	transferase activity, transferring acyl groups, acyl groups converted into alkyl on transfer	0.976292
GO:0009150	purine ribonucleotide metabolic process	0.976344
GO:0050660	flavin adenine dinucleotide binding	0.976448
GO:0009067	aspartate family amino acid biosynthetic process	0.978406
GO:0022890	inorganic cation transmembrane transporter activity	0.978867
GO:1901292	nucleoside phosphate catabolic process	0.978952
GO:0006188	IMP biosynthetic process	0.979572
GO:0006260	DNA replication	0.979685
GO:0043412	macromolecule modification	0.98023
GO:0016854	racemase and epimerase activity	0.980345
GO:0016021	integral to membrane	0.982037
GO:0005342	organic acid transmembrane transporter activity	0.982167
GO:0046034	ATP metabolic process	0.982977
GO:0046148	pigment biosynthetic process	0.983438
GO:0070727	cellular macromolecule localization	0.984168
GO:0030554	adenyl nucleotide binding	0.98508
GO:0046653	tetrahydrofolate metabolic process	0.985093
GO:0090407	organophosphate biosynthetic process	0.985142
GO:0033692	cellular polysaccharide biosynthetic process	0.986532
GO:0048878	chemical homeostasis	0.986567
GO:0004520	endodeoxyribonuclease activity	0.986686
GO:0016773	phosphotransferase activity, alcohol group as acceptor	0.986813
GO:0019318	hexose metabolic process	0.986861
GO:0005976	polysaccharide metabolic process	0.987386
GO:0016866	intramolecular transferase activity	0.987691
GO:1901566	organonitrogen compound biosynthetic process	0.988183
GO:0044765	single-organism transport	0.988389
GO:0016861	intramolecular oxidoreductase activity, interconverting aldoses and ketoses	0.98855
GO:0004536	deoxyribonuclease activity	0.988727
GO:0016831	carboxy-lyase activity	0.990082
GO:0017076	purine nucleotide binding	0.990526
GO:0000271	polysaccharide biosynthetic process	0.990646
GO:0035639	purine ribonucleoside triphosphate binding	0.990875
GO:0009066	aspartate family amino acid metabolic process	0.991035
GO:0043227	membrane-bounded organelle	0.991911
GO:0016053	organic acid biosynthetic process	0.992007
GO:0004527	exonuclease activity	0.992216
GO:0044262	cellular carbohydrate metabolic process	0.992697
GO:0044767	single-organism developmental process	0.99271
GO:0052689	carboxylic ester hydrolase activity	0.992773
GO:0044712	single-organism catabolic process	0.992875
GO:0048869	cellular developmental process	0.993029
GO:0005886	plasma membrane	0.993079
GO:0016408	C-acyltransferase activity	0.993479
GO:0016051	carbohydrate biosynthetic process	0.993553
GO:0030145	manganese ion binding	0.993599
GO:0016413	O-acetyltransferase activity	0.993879
GO:0008270	zinc ion binding	0.993938
GO:0044264	cellular polysaccharide metabolic process	0.994251
GO:0030312	external encapsulating structure	0.99494
GO:0031975	envelope	0.99494
GO:0071704	organic substance metabolic process	0.995592
GO:0032559	adenyl ribonucleotide binding	0.995788
GO:0043414	macromolecule methylation	0.995879
GO:0006733	oxidoreduction coenzyme metabolic process	0.995935
GO:0016668	oxidoreductase activity, acting on a sulfur group of donors, NAD(P) as acceptor	0.995999
GO:0016879	ligase activity, forming carbon-nitrogen bonds	0.996057
GO:0017111	nucleoside-triphosphatase activity	0.996072
GO:0016787	hydrolase activity	0.996406
GO:2000112	regulation of cellular macromolecule biosynthetic process	0.996894
GO:0070035	purine NTP-dependent helicase activity	0.996962
GO:0030288	outer membrane-bounded periplasmic space	0.997497
GO:0050793	regulation of developmental process	0.997644
GO:0032502	developmental process	0.997651
GO:0022604	regulation of cell morphogenesis	0.997835
GO:0010556	regulation of macromolecule biosynthetic process	0.997967
GO:0046434	organophosphate catabolic process	0.998315
GO:0009451	RNA modification	0.998386
GO:0006195	purine nucleotide catabolic process	0.998488
GO:0072521	purine-containing compound metabolic process	0.998496
GO:1901293	nucleoside phosphate biosynthetic process	0.998867
GO:0005829	cytosol	0.998952
GO:1901565	organonitrogen compound catabolic process	0.99897
GO:0009187	cyclic nucleotide metabolic process	0.999036
GO:0008509	anion transmembrane transporter activity	0.999137
GO:0019439	aromatic compound catabolic process	0.99916
GO:0016301	kinase activity	0.999174
GO:1901136	carbohydrate derivative catabolic process	0.999184
GO:0005694	chromosome	0.999372
GO:0046483	heterocycle metabolic process	0.99952
GO:0006725	cellular aromatic compound metabolic process	0.999534
GO:0044763	single-organism cellular process	0.999595
GO:0008757	S-adenosylmethionine-dependent methyltransferase activity	0.999616
GO:0044699	single-organism process	0.999621
GO:0006753	nucleoside phosphate metabolic process	0.999632
GO:0016769	transferase activity, transferring nitrogenous groups	0.999638
GO:0006200	ATP catabolic process	0.999726
GO:0055085	transmembrane transport	0.999743
GO:0016903	oxidoreductase activity, acting on the aldehyde or oxo group of donors	0.999755
GO:0003674	molecular_function	0.999765
GO:0010468	regulation of gene expression	0.999774
GO:1901361	organic cyclic compound catabolic process	0.999789
GO:0044270	cellular nitrogen compound catabolic process	0.999793
GO:0006464	cellular protein modification process	0.999795
GO:0072523	purine-containing compound catabolic process	0.999827
GO:0034655	nucleobase-containing compound catabolic process	0.99983
GO:0051539	4 iron, 4 sulfur cluster binding	0.999836
GO:0008374	O-acyltransferase activity	0.999845
GO:0009203	ribonucleoside triphosphate catabolic process	0.999861
GO:0046873	metal ion transmembrane transporter activity	0.999869
GO:1901658	glycosyl compound catabolic process	0.999871
GO:0046700	heterocycle catabolic process	0.999879
GO:0006790	sulfur compound metabolic process	0.99991
GO:0044272	sulfur compound biosynthetic process	0.999921
GO:0034660	ncRNA metabolic process	0.999929
GO:0009261	ribonucleotide catabolic process	0.999934
GO:0005488	binding	0.999942
GO:1901657	glycosyl compound metabolic process	0.999947
GO:0016817	hydrolase activity, acting on acid anhydrides	0.999954
GO:0034641	cellular nitrogen compound metabolic process	0.99996
GO:0009146	purine nucleoside triphosphate catabolic process	0.999963
GO:0006022	aminoglycan metabolic process	0.999966
GO:0005575	cellular_component	0.999969
GO:0008360	regulation of cell shape	0.999974
GO:0009143	nucleoside triphosphate catabolic process	0.999976
GO:0009207	purine ribonucleoside triphosphate catabolic process	0.999979
GO:0006396	RNA processing	0.999979
GO:0006520	cellular amino acid metabolic process	0.999982
GO:0006807	nitrogen compound metabolic process	0.999983
GO:0009164	nucleoside catabolic process	0.999986
GO:0046130	purine ribonucleoside catabolic process	0.999988
GO:0009154	purine ribonucleotide catabolic process	0.999989
GO:0042454	ribonucleoside catabolic process	0.999989
GO:0009190	cyclic nucleotide biosynthetic process	0.999989
GO:0016798	hydrolase activity, acting on glycosyl bonds	0.999991
GO:0006082	organic acid metabolic process	0.999993
GO:0009288	bacterial-type flagellum	0.999993
GO:0004672	protein kinase activity	0.999994
GO:0048037	cofactor binding	0.999995
GO:0051716	cellular response to stimulus	0.999997
GO:0016070	RNA metabolic process	0.999998
GO:0044281	small molecule metabolic process	0.999998
GO:0016849	phosphorus-oxygen lyase activity	0.999998
GO:0006152	purine nucleoside catabolic process	0.999998
GO:0032989	cellular component morphogenesis	0.999999
GO:0044425	membrane part	0.999999
GO:0016614	oxidoreductase activity, acting on CH-OH group of donors	0.999999
GO:0007154	cell communication	1
GO:0019637	organophosphate metabolic process	1
GO:1901135	carbohydrate derivative metabolic process	1
GO:0044248	cellular catabolic process	1
GO:0044700	single organism signaling	1
GO:0055086	nucleobase-containing small molecule metabolic process	1
GO:0071944	cell periphery	1
GO:1901575	organic substance catabolic process	1
GO:0051179	localization	1
GO:0009056	catabolic process	1
GO:0005975	carbohydrate metabolic process	1
GO:0004872	receptor activity	1
GO:0023052	signaling	1
GO:0060089	molecular transducer activity	1
GO:0003824	catalytic activity	1
GO:0043168	anion binding	1
GO:0051234	establishment of localization	1
GO:0032555	purine ribonucleotide binding	1
GO:1901564	organonitrogen compound metabolic process	1
GO:0005215	transporter activity	1
GO:0006793	phosphorus metabolic process	1
GO:0044710	single-organism metabolic process	1
GO:0016020	membrane	1
GO:0008150	biological_process	1
GO:0043167	ion binding	1
GO:0001882	nucleoside binding	1
GO:1901265	nucleoside phosphate binding	1
GO:0007165	signal transduction	1
GO:0006508	proteolysis	1
GO:0016462	pyrophosphatase activity	1
GO:0043234	protein complex	1
GO:0034622	cellular macromolecular complex assembly	1
GO:0043623	cellular protein complex assembly	1
GO:0042254	ribosome biogenesis	1
GO:0044650	adhesion of symbiont to host cell	1
GO:0008794	arsenate reductase (glutaredoxin) activity	1
GO:0004797	thymidine kinase activity	1
GO:0030423	targeting of mRNA for destruction involved in RNA interference	1
GO:0000036	ACP phosphopantetheine attachment site binding involved in fatty acid biosynthetic process	1
GO:0030414	peptidase inhibitor activity	1
GO:0030430	host cell cytoplasm	1
GO:0004799	thymidylate synthase activity	1
GO:0018995	host	1
GO:0008725	DNA-3-methyladenine glycosylase activity	1
GO:0072586	DNA topoisomerase (ATP-hydrolyzing) regulator activity	1
GO:0033646	host intracellular part	1
GO:0033643	host cell part	1
GO:0009379	Holliday junction helicase complex	1
GO:0043547	positive regulation of GTPase activity	1
GO:0006473	protein acetylation	1
GO:0006474	N-terminal protein amino acid acetylation	1
GO:0016783	sulfurtransferase activity	1
GO:0032968	positive regulation of transcription elongation from RNA polymerase II promoter	1
GO:0031047	gene silencing by RNA	1
GO:0043656	intracellular region of host	1
GO:0043657	host cell	1
GO:0035194	posttranscriptional gene silencing by RNA	1
GO:0042030	ATPase inhibitor activity	1
GO:0044364	disruption of cells of other organism	1
GO:0006810	transport	1
GO:0015752	D-ribose transport	1
GO:0051536	iron-sulfur cluster binding	1
GO:0000027	ribosomal large subunit assembly	1
GO:0004322	ferroxidase activity	1
GO:0001539	ciliary or bacterial-type flagellar motility	1
GO:0008693	3-hydroxydecanoyl-[acyl-carrier-protein] dehydratase activity	1
GO:0008692	3-hydroxybutyryl-CoA epimerase activity	1
GO:0000000	All	1
GO:0008645	hexose transport	1
GO:0008657	DNA topoisomerase (ATP-hydrolyzing) inhibitor activity	1
GO:0017003	protein-heme linkage	1
GO:0032508	DNA duplex unwinding	1
GO:0009266	response to temperature stimulus	1
GO:0009265	2'-deoxyribonucleotide biosynthetic process	1
GO:0006576	cellular biogenic amine metabolic process	1
GO:0046943	carboxylic acid transmembrane transporter activity	1
GO:0016676	oxidoreductase activity, acting on a heme group of donors, oxygen as acceptor	1
GO:0015405	P-P-bond-hydrolysis-driven transmembrane transporter activity	1
GO:0015426	polar-amino acid-transporting ATPase activity	1
GO:0000270	peptidoglycan metabolic process	1
GO:0016681	oxidoreductase activity, acting on diphenols and related substances as donors, cytochrome as acceptor	1
GO:0032074	negative regulation of nuclease activity	1
GO:0005351	sugar:hydrogen symporter activity	1
GO:0043733	DNA-3-methylbase glycosylase activity	1
GO:0044216	other organism cell	1
GO:0044215	other organism	1
GO:0016246	RNA interference	1
GO:0030260	entry into host cell	1
GO:0009653	anatomical structure morphogenesis	1
GO:0034243	regulation of transcription elongation from RNA polymerase II promoter	1
GO:0070038	rRNA (pseudouridine-N3-)-methyltransferase activity	1
GO:0043165	Gram-negative-bacterium-type cell outer membrane assembly	1
GO:0060701	negative regulation of ribonuclease activity	1
GO:0060702	negative regulation of endoribonuclease activity	1
GO:0060700	regulation of ribonuclease activity	1
GO:0008984	protein-glutamate methylesterase activity	1
GO:0008999	ribosomal-protein-alanine N-acetyltransferase activity	1
GO:0030614	oxidoreductase activity, acting on phosphorus or arsenic in donors, disulfide as acceptor	1
GO:0055076	transition metal ion homeostasis	1
GO:0055080	cation homeostasis	1
GO:0031564	transcription antitermination	1
GO:0009615	response to virus	1
GO:0048856	anatomical structure development	1
GO:0051715	cytolysis in other organism	1
GO:0035335	peptidyl-tyrosine dephosphorylation	1
GO:0044620	ACP phosphopantetheine attachment site binding	1
GO:0008908	isochorismatase activity	1
GO:0019285	glycine betaine biosynthetic process from choline	1
GO:0030695	GTPase regulator activity	1
GO:0000996	core DNA-dependent RNA polymerase binding promoter specificity activity	1
GO:0015591	D-ribose transmembrane transporter activity	1
GO:0003899	DNA-directed RNA polymerase activity	1
GO:0019242	methylglyoxal biosynthetic process	1
GO:0016987	sigma factor activity	1
GO:0016989	sigma factor antagonist activity	1
GO:0006662	glycerol ether metabolic process	1
GO:0033875	ribonucleoside bisphosphate metabolic process	1
GO:0070525	threonylcarbamoyladenosine metabolic process	1
GO:0006368	transcription elongation from RNA polymerase II promoter	1
GO:0051828	entry into other organism involved in symbiotic interaction	1
GO:0006378	mRNA polyadenylation	1
GO:0060698	endoribonuclease inhibitor activity	1
GO:0060699	regulation of endoribonuclease activity	1
GO:0051806	entry into cell of other organism involved in symbiotic interaction	1
GO:0004596	peptide alpha-N-acetyltransferase activity	1
GO:0031227	intrinsic to endoplasmic reticulum membrane	1
GO:0015991	ATP hydrolysis coupled proton transport	1
GO:0031640	killing of cells of other organism	1
GO:0044179	hemolysis in other organism	1
GO:0000413	protein peptidyl-prolyl isomerization	1
GO:0006767	water-soluble vitamin metabolic process	1
GO:0019720	Mo-molybdopterin cofactor metabolic process	1
GO:2000372	negative regulation of DNA topoisomerase (ATP-hydrolyzing) activity	1
GO:2000371	regulation of DNA topoisomerase (ATP-hydrolyzing) activity	1
GO:0047451	3-hydroxyoctanoyl-[acyl-carrier-protein] dehydratase activity	1
GO:0006168	adenine salvage	1
GO:0061135	endopeptidase regulator activity	1
GO:0032780	negative regulation of ATPase activity	1
GO:0008428	ribonuclease inhibitor activity	1
GO:0008821	crossover junction endodeoxyribonuclease activity	1
GO:0016876	ligase activity, forming aminoacyl-tRNA and related compounds	1
GO:0005096	GTPase activator activity	1
GO:0090467	arginine import	1
GO:0016818	hydrolase activity, acting on acid anhydrides, in phosphorus-containing anhydrides	1
GO:0060590	ATPase regulator activity	1
GO:0016421	CoA carboxylase activity	1
GO:0019695	choline metabolic process	1
GO:1901663	quinone biosynthetic process	1
GO:0015232	heme transporter activity	1
GO:0006223	uracil salvage	1
GO:0016803	ether hydrolase activity	1
GO:0000902	cell morphogenesis	1
GO:0000906	6,7-dimethyl-8-ribityllumazine synthase activity	1
GO:0004463	leukotriene-A4 hydrolase activity	1
GO:0051238	sequestering of metal ion	1
GO:0004869	cysteine-type endopeptidase inhibitor activity	1
GO:0004866	endopeptidase inhibitor activity	1
GO:0004871	signal transducer activity	1
GO:0044409	entry into host	1
GO:0004435	phosphatidylinositol phospholipase C activity	1
GO:0044403	symbiosis, encompassing mutualism through parasitism	1
GO:0015267	channel activity	1
GO:0050801	ion homeostasis	1
GO:0051262	protein tetramerization	1
GO:0004812	aminoacyl-tRNA ligase activity	1
GO:0071822	protein complex subunit organization	1
GO:0043022	ribosome binding	1
GO:0019954	asexual reproduction	1
GO:0032505	reproduction of a single-celled organism	1
GO:0019184	nonribosomal peptide biosynthetic process	1
GO:0030261	chromosome condensation	1
GO:0019835	cytolysis	1
GO:0000990	core RNA polymerase binding transcription factor activity	1
GO:0051276	chromosome organization	1
GO:0036094	small molecule binding	1
